# Supplementary material for: Comprehensive Analysis of the CDPK-SnRK Superfamily Genes in Chinese Cabbage and Its Evolutionary Implications in Plants
Source: Front Plant Sci. 2017 Feb 10;8:162. doi: 10.3389/fpls.2017.00162 (PMC5301275; doi:10.3389/fpls.2017.00162)
Supplement: Supplementary file 2 [file DataSheet1.XLS]

## Sheet: TableS1
Supplementary Table 1: Information ofCDPK-SnRK genes in 8 plants in this work.
Arabidopsis thaliana	CPK			CRK			PPCK			PRK					SNRK
	AT5G04870	ATCPK1		AT2g41140	ATCRK1		AT1g08650	ATPPCK1		AT1g12580	ATPEPKR1				AT3G01090	ATSnRK1.1	AT3G01090
	AT3G10660	ATCPK2		AT3g19100	ATCRK2		AT3g04530	ATPPCK2		AT1g12680	ATPEPKR2				AT3G29160	ATSnRK1.2	AT3G29160
	AT4G23650	ATCPK3		AT2g46700	ATCRK3										AT5G39440	ATSnRK1.3	AT5G39440
	AT4G09570	ATCPK4		AT5g24430	ATCRK4										AT5G08590	ATSnRK2.1	AT5G08590
	AT4G35310	ATCPK5		AT3g50530	ATCRK5										AT3G50500	ATSnRK2.2	AT3G50500
	AT2G17290	ATCPK6		AT3g49370	ATCRK6										AT5G66880	ATSnRK2.3	AT5G66880
	AT5G12480	ATCPK7		AT3g56760	ATCRK7										AT1G10940	ATSnRK2.4	AT1G10940
	AT5G19450	ATCPK8		AT1g49580	ATCRK8										AT5G63650	ATSnRK2.5	AT5G63650
	AT3G20410	ATCPK9													AT4G33950	ATSnRK2.6	AT4G33950
	AT1G18890	ATCPK10													AT4G40010	ATSnRK2.7	AT4G40010
	AT1G35670	ATCPK11													AT1G78290	ATSnRK2.8	AT1G78290
	AT5G23580	ATCPK12													AT2G23030	ATSnRK2.9	AT2G23030
	AT3G51850	ATCPK13													AT1G60940	ATSnRK2.10	AT1G60940
	AT2G41860	ATCPK14													AT5G01810	ATSnRK3.1	AT5G01810
	AT4G21940	ATCPK15													AT5G07070	ATSnRK3.2	AT5G07070
	AT2G17890	ATCPK16													AT4G14580	ATSnRK3.3	AT4G14580
	AT5G12180	ATCPK17													AT5G57630	ATSnRK3.4	AT5G57630
	AT4G36070	ATCPK18													AT5G45810	ATSnRK3.5	AT5G45810
	AT1G61950	ATCPK19													AT5G45820	ATSnRK3.6	AT5G45820
	AT2G38910	ATCPK20													AT2G34180	ATSnRK3.7	AT2G34180
	AT4G04720	ATCPK21													AT5G58380	ATSnRK3.8	AT5G58380
	AT4G04710	ATCPK22													AT4G18700	ATSnRK3.9	AT4G18700
	AT4G04740	ATCPK23													AT3G23000	ATSnRK3.10	AT3G23000
	AT2G31500	ATCPK24													AT5G35410	ATSnRK3.11	AT5G35410
	AT2G35890	ATCPK25													AT1G01140	ATSnRK3.12	AT1G01140
	AT4G38230	ATCPK26													AT4G24400	ATSnRK3.13	AT4G24400
	AT4G04700	ATCPK27													AT4G30960	ATSnRK3.14	AT4G30960
	AT5G66210	ATCPK28													AT5G01820	ATSnRK3.15	AT5G01820
	AT1G76040	ATCPK29													AT3G17510	ATSnRK3.16	AT3G17510
	AT5G19360	ATCPK30													AT2G26980	ATSnRK3.17	AT2G26980
	AT1G74740	ATCPK31													AT2G25090	ATSnRK3.18	AT2G25090
	AT4G04695	ATCPK32													AT2G38490	ATSnRK3.19	AT2G38490
	AT3G57530	ATCPK33													AT1G29230	ATSnRK3.20	AT1G29230
	AT1G50700	ATCPK34													AT1G48260	ATSnRK3.21	AT1G48260
															AT2G30360	ATSnRK3.22	AT2G30360
															AT1G30270	ATSnRK3.23	AT1G30270
															AT5G10930	ATSnRK3.24	AT5G10930
															AT5G25110	ATSnRK3.25	AT5G25110
Carica papaya
	evm.model.supercontig_152.12			evm.model.supercontig_92.82			evm.model.supercontig_162.35			evm.model.supercontig_36.200					evm.model.supercontig_118.28
	evm.model.supercontig_84.46			evm.model.supercontig_6.383											evm.model.supercontig_62.55
	evm.model.supercontig_138.29			evm.model.supercontig_144.5											evm.model.supercontig_17.44
	evm.model.supercontig_222.14			evm.model.supercontig_62.39											evm.model.supercontig_103.105
	evm.model.supercontig_3109.1														evm.model.supercontig_14.127
	evm.model.supercontig_12.305														evm.model.supercontig_177.4
	evm.model.supercontig_11.131														evm.model.supercontig_7.84
	evm.model.supercontig_33.122														evm.model.supercontig_6.398
	evm.model.supercontig_6.254														evm.model.supercontig_46.10
	evm.model.supercontig_222.24														evm.TU.contig_42087.1
	evm.model.supercontig_66.43														evm.model.supercontig_144.3
	evm.model.supercontig_60.3														evm.model.supercontig_138.19
															evm.model.supercontig_55.80
															evm.model.supercontig_2.325
															evm.model.supercontig_127.24
															evm.model.supercontig_146.21
															evm.model.supercontig_36.167
															evm.model.supercontig_2.321
Brachypodium distachyon
	Bradi1g19880.2.p			Bradi1g52567.1.p											Bradi1g58400.1.p
	Bradi1g19880.3.p			Bradi3g02600.2.p											Bradi4g26410.1.p
	Bradi1g19880.1.p			Bradi1g56970.3.p											Bradi2g40500.1.p
	Bradi1g61637.1.p			Bradi1g56970.2.p											Bradi2g40500.2.p
	Bradi1g21110.1.p														Bradi1g76760.2.p
	Bradi1g26310.3.p														Bradi5g10300.1.p
	Bradi1g26310.4.p														Bradi1g07620.2.p
	Bradi1g26310.2.p														Bradi1g07620.1.p
	Bradi1g24240.2.p														Bradi4g03220.1.p
	Bradi1g24240.1.p														Bradi1g14720.1.p
	Bradi1g04440.1.p														Bradi3g45460.1.p
	Bradi3g51970.1.p														Bradi2g56267.1.p
	Bradi3g60750.1.p														Bradi5g27430.2.p
	Bradi5g19430.1.p														Bradi5g27430.1.p
	Bradi1g06270.1.p														Bradi2g18970.1.p
	Bradi4g07280.1.p														Bradi2g48830.5.p
	Bradi4g24390.1.p														Bradi2g48830.4.p
	Bradi4g40300.1.p														Bradi2g48830.1.p
	Bradi1g06300.1.p														Bradi1g65630.1.p
	Bradi2g52870.1.p														Bradi2g18970.2.p
	Bradi2g21390.1.p
	Bradi4g43400.1.p
	Bradi4g26317.1.p
	Bradi2g43910.1.p
	Bradi2g15520.1.p
	Bradi2g54080.2.p
	Bradi2g22750.1.p
	Bradi1g12150.1.p
	Bradi1g52567.2.p
	Bradi3g02600.3.p
	Bradi1g52567.3.p
Cucumis sativus
	Cucsa.098010.1			Cucsa.340190.5											Cucsa.362720.1
	Cucsa.240680.1			Cucsa.340190.1											Cucsa.022850.1
	Cucsa.228290.1			Cucsa.340190.2											Cucsa.170120.4
	Cucsa.242110.1			Cucsa.340190.4											Cucsa.179450.2
	Cucsa.282830.1			Cucsa.340190.3											Cucsa.179450.1
	Cucsa.242210.1			Cucsa.366440.3											Cucsa.170120.1
	Cucsa.176420.1			Cucsa.366440.1											Cucsa.220090.3
	Cucsa.176420.2			Cucsa.220010.1											Cucsa.170120.3
	Cucsa.164370.1			Cucsa.366440.2											Cucsa.170120.2
	Cucsa.143420.1			Cucsa.120940.1											Cucsa.110070.1
	Cucsa.124160.1			Cucsa.102300.1											Cucsa.170130.1
	Cucsa.059990.1														Cucsa.104220.2
	Cucsa.059990.2														Cucsa.104220.1
	Cucsa.045250.1														Cucsa.366760.3
	Cucsa.107040.1														Cucsa.170160.1
	Cucsa.043570.1														Cucsa.220090.1
	Cucsa.086940.1														Cucsa.220090.2
	Cucsa.045250.2														Cucsa.321390.1
	Cucsa.099800.2														Cucsa.170140.2
	Cucsa.099800.1														Cucsa.366760.2
	Cucsa.099800.3														Cucsa.366760.1
	Cucsa.343230.1														Cucsa.321390.2
	Cucsa.343230.4														Cucsa.252120.4
	Cucsa.343230.3														Cucsa.295120.1
															Cucsa.295120.3
															Cucsa.295120.2
															Cucsa.259620.2
															Cucsa.259620.3
															Cucsa.259620.4
															Cucsa.259620.6
															Cucsa.259620.5
															Cucsa.259620.1
															Cucsa.152110.3
															Cucsa.152110.1
															Cucsa.160840.1
															Cucsa.350990.1
															Cucsa.132840.1
															Cucsa.152990.7
															Cucsa.152990.6
															Cucsa.152990.5
															Cucsa.152990.4
															Cucsa.152990.3
															Cucsa.152990.2
															Cucsa.152990.1
															Cucsa.047020.1
															Cucsa.047940.1
															Cucsa.152110.2
															Cucsa.047940.2
															Cucsa.271580.1
Glycine max
	Glyma.06G189600.1.p			Glyma.19G129200.1.p											Glyma.13G060400.1.p
	Glyma.04G175300.1.p			Glyma.10G096600.1.p											Glyma.13G060400.2.p
	Glyma.17G096000.1.p			Glyma.02G163300.2.p											Glyma.18G262900.2.p
	Glyma.05G030800.2.p			Glyma.02G163300.1.p											Glyma.18G262900.3.p
	Glyma.05G030800.1.p			Glyma.02G163300.5.p											Glyma.18G262900.1.p
	Glyma.18G202100.1.p			Glyma.02G163300.4.p											Glyma.08G240300.1.p
	Glyma.10G217000.2.p			Glyma.10G096800.2.p											Glyma.13G060400.3.p
	Glyma.20G175100.1.p			Glyma.10G096800.1.p											Glyma.08G240400.1.p
	Glyma.10G217000.1.p			Glyma.10G096800.4.p											Glyma.08G240400.2.p
	Glyma.10G217000.3.p			Glyma.10G096800.3.p											Glyma.19G026100.1.p
	Glyma.08G005600.1.p			Glyma.02G163300.3.p											Glyma.05G197700.1.p
	Glyma.04G204400.1.p			Glyma.01G184300.4.p											Glyma.08G005100.1.p
	Glyma.05G198300.1.p			Glyma.11G058000.2.p											Glyma.06G160100.1.p
	Glyma.06G161200.1.p			Glyma.01G184300.5.p											Glyma.04G205400.1.p
	Glyma.20G175200.1.p			Glyma.01G184300.6.p											Glyma.07G178600.5.p
	Glyma.10G216900.1.p			Glyma.07G210600.1.p											Glyma.07G178600.3.p
	Glyma.10G120300.2.p			Glyma.02G134600.1.p											Glyma.11G058800.2.p
	Glyma.10G120300.1.p			Glyma.07G210600.2.p											Glyma.07G178600.4.p
	Glyma.20G070700.2.p			Glyma.16G020600.1.p											Glyma.08G188300.1.p
	Glyma.20G070700.1.p			Glyma.07G051600.1.p											Glyma.08G188300.2.p
	Glyma.14G000800.2.p			Glyma.06G134200.1.p											Glyma.01G183500.2.p
	Glyma.14G000800.3.p			Glyma.04G231000.1.p											Glyma.12G169800.1.p
	Glyma.14G000800.1.p			Glyma.01G184300.3.p											Glyma.17G148800.4.p
	Glyma.10G087100.1.p			Glyma.05G090900.1.p											Glyma.11G039600.1.p
	Glyma.07G151000.1.p			Glyma.01G184300.2.p											Glyma.08G133600.1.p
	Glyma.03G138000.2.p			Glyma.01G184300.1.p											Glyma.05G176100.2.p
	Glyma.02G182900.2.p			Glyma.11G058000.1.p											Glyma.07G209400.2.p
	Glyma.19G140800.1.p														Glyma.07G209400.1.p
	Glyma.03G138000.1.p														Glyma.17G178800.4.p
	Glyma.10G103100.1.p														Glyma.07G178600.2.p
	Glyma.10G103100.2.p														Glyma.07G209400.3.p
	Glyma.02G182900.1.p														Glyma.02G135500.3.p
	Glyma.17G013800.1.p														Glyma.02G135500.2.p
	Glyma.18G096500.2.p														Glyma.02G135500.1.p
	Glyma.18G096500.3.p														Glyma.20G009600.1.p
	Glyma.18G096500.1.p														Glyma.05G176100.4.p
	Glyma.18G096500.4.p														Glyma.05G176100.3.p
	Glyma.14G222000.1.p														Glyma.07G178600.1.p
	Glyma.11G077300.3.p														Glyma.01G183500.1.p
	Glyma.11G077300.2.p														Glyma.11G058800.1.p
	Glyma.11G077300.1.p														Glyma.20G009600.2.p
	Glyma.01G166100.1.p														Glyma.02G135500.4.p
	Glyma.01G166100.2.p														Glyma.01G204200.6.p
	Glyma.16G128600.1.p														Glyma.01G204200.5.p
	Glyma.02G048300.1.p														Glyma.01G204200.1.p
	Glyma.14G035800.1.p														Glyma.01G204200.2.p
	Glyma.02G278900.1.p														Glyma.01G204200.3.p
	Glyma.20G041500.1.p														Glyma.01G204200.4.p
	Glyma.07G232400.1.p														Glyma.02G208500.1.p
	Glyma.05G213200.2.p														Glyma.17G178800.1.p
	Glyma.05G213200.1.p														Glyma.05G081900.1.p
	Glyma.11G020200.1.p														Glyma.17G178800.2.p
	Glyma.14G023500.1.p														Glyma.17G178800.3.p
	Glyma.14G023500.2.p														Glyma.11G038800.2.p
	Glyma.07G260200.1.p														Glyma.11G038800.3.p
	Glyma.02G291300.1.p														Glyma.11G038800.1.p
	Glyma.02G192700.1.p														Glyma.14G176700.1.p
	Glyma.03G204100.1.p														Glyma.05G066700.1.p
	Glyma.08G316500.1.p														Glyma.05G066700.3.p
	Glyma.08G316500.2.p														Glyma.05G066700.2.p
	Glyma.02G311800.1.p														Glyma.17G148800.2.p
	Glyma.10G084000.1.p														Glyma.17G148800.3.p
	Glyma.14G222000.2.p														Glyma.17G148800.1.p
	Glyma.17G260900.1.p														Glyma.04G125100.1.p
	Glyma.01G223200.1.p														Glyma.15G187400.1.p
	Glyma.08G019700.1.p														Glyma.02G199400.1.p
															Glyma.09G079400.4.p
															Glyma.09G079400.1.p
															Glyma.17G040700.3.p
															Glyma.17G040700.2.p
															Glyma.13G166100.2.p
															Glyma.17G113700.1.p
															Glyma.17G113700.2.p
															Glyma.13G166100.1.p
															Glyma.17G084200.1.p
															Glyma.07G051000.1.p
															Glyma.07G051000.2.p
															Glyma.16G020200.1.p
															Glyma.03G260200.2.p
															Glyma.03G260200.1.p
															Glyma.04G090500.2.p
															Glyma.06G092300.1.p
															Glyma.04G090500.1.p
															Glyma.19G040400.1.p
															Glyma.02G217300.1.p
															Glyma.02G202900.1.p
															Glyma.17G074800.1.p
															Glyma.15G203700.1.p
															Glyma.09G098000.1.p
															Glyma.03G122700.1.p
															Glyma.02G275900.1.p
															Glyma.02G275900.3.p
															Glyma.02G275900.2.p
															Glyma.02G275900.4.p
															Glyma.14G040200.1.p
															Glyma.02G234800.2.p
															Glyma.05G158700.1.p
															Glyma.08G116500.1.p
															Glyma.09G089700.1.p
															Glyma.09G089700.2.p
															Glyma.09G089700.3.p
															Glyma.15G197300.1.p
															Glyma.15G197300.2.p
															Glyma.04G061500.1.p
															Glyma.06G062100.1.p
															Glyma.13G228400.1.p
															Glyma.15G084100.1.p
Medicago truncatula
	Medtr4g107490.1			Medtr7g089480.1											Medtr6g012990.2
	Medtr1g096490.1			Medtr4g086660.1											Medtr6g048250.4
	Medtr3g098070.2			Medtr7g118020.1											Medtr6g048250.3
	Medtr8g095440.2			Medtr8g079790.1											Medtr6g012990.1
	Medtr3g098070.1			Medtr5g017830.1											Medtr6g048250.2
	Medtr8g095440.1														Medtr6g048250.1
	Medtr3g098090.1														Medtr3g099920.1
	Medtr1g041150.1														Medtr8g095330.1
	Medtr1g041150.2														Medtr5g018050.3
	Medtr5g099240.2														Medtr3g097320.1
	Medtr5g099240.3														Medtr1g034030.2
	Medtr5g099240.4														Medtr2g006330.2
	Medtr5g099240.1														Medtr2g006330.1
	Medtr1g054220.1														Medtr2g006330.3
	Medtr7g068710.1														Medtr5g064540.2
	Medtr7g091890.2														Medtr8g089975.2
	Medtr7g091890.1														Medtr8g089975.1
	Medtr1g052530.2														Medtr1g034030.1
	Medtr1g052530.1														Medtr5g018050.1
	Medtr5g092810.1														Medtr5g018050.2
	Medtr4g132070.1														Medtr4g086855.1
	Medtr5g022030.1														Medtr8g088740.1
	Medtr5g022030.2														Medtr3g086940.1
	Medtr5g089320.1														Medtr8g079560.1
	Medtr0028s0170.1														Medtr4g086855.2
	Medtr1g055255.1														Medtr5g064540.1
	Medtr1g054865.1														Medtr4g099240.1
	Medtr3g051770.1														Medtr4g099240.2
	Medtr1g026190.1														Medtr5g013550.1
	Medtr5g092815.1														Medtr2g045470.1
	Medtr5g009830.3														Medtr2g045470.2
	Medtr8g099095.1														Medtr4g114670.1
	Medtr5g009830.1														Medtr4g114670.3
	Medtr5g009830.2														Medtr4g114670.2
	Medtr6g022670.1														Medtr8g024600.2
															Medtr8g024590.1
															Medtr8g024600.1
															Medtr2g019575.1
															Medtr5g088350.3
															Medtr5g067150.2
															Medtr5g067150.1
															Medtr5g067150.3
															Medtr4g131060.1
															Medtr5g088350.1
															Medtr5g088350.2
															Medtr0578s0010.1
															Medtr2g049790.1
															Medtr8g086380.2
															Medtr8g086380.1
Physcomitrella patens
	Phpat.011G016800.2.p														Phpat.002G026100.3.p
	Phpat.023G067600.1.p														Phpat.005G078000.1.p
	Phpat.023G067900.1.p														Phpat.006G059300.1.p
	Phpat.020G018300.2.p														Phpat.005G065600.1.p
	Phpat.020G018100.1.p														Phpat.006G041000.1.p
	Phpat.009G025200.1.p														Phpat.005G065600.2.p
	Phpat.015G012600.1.p														Phpat.005G065600.3.p
	Phpat.017G009200.2.p														Phpat.010G027400.4.p
	Phpat.017G009200.1.p														Phpat.010G027400.3.p
	Phpat.012G000300.1.p
	Phpat.020G018300.1.p
	Phpat.009G019500.1.p
	Phpat.009G019500.2.p
	Phpat.015G021400.2.p
	Phpat.015G021400.1.p
Populus trichocarpa
	Potri.012G071700.1			Potri.014G103500.2					Potri.005G251500.1						Potri.004G115900.2
	Potri.012G071700.2			Potri.014G103500.7											Potri.004G115900.1
	Potri.015G066200.2			Potri.002G176700.3											Potri.017G087900.3
	Potri.015G066200.1			Potri.002G176700.2											Potri.017G087900.1
	Potri.016G054600.2			Potri.014G103500.3											Potri.017G087900.2
	Potri.013G112500.5			Potri.014G103500.1											Potri.004G138300.3
	Potri.013G112500.1			Potri.014G103500.6											Potri.004G138300.2
	Potri.013G112500.4			Potri.002G176700.1											Potri.T175700.1
	Potri.013G112500.2			Potri.014G103500.4											Potri.T011000.1
	Potri.013G112500.3			Potri.014G103500.5											Potri.004G138300.1
	Potri.019G083200.1			Potri.004G143700.1											Potri.007G096400.4
	Potri.T012800.1														Potri.009G106900.4
	Potri.004G207300.8														Potri.003G084100.4
	Potri.004G207300.6														Potri.004G218200.3
	Potri.010G244800.3														Potri.007G096400.5
	Potri.004G207300.5														Potri.007G096400.3
	Potri.004G207300.7														Potri.007G096400.2
	Potri.004G207300.4														Potri.004G218200.2
	Potri.004G207300.3														Potri.004G218200.1
	Potri.004G207300.2														Potri.004G218200.4
	Potri.004G207300.1														Potri.007G096400.7
	Potri.010G244800.1														Potri.007G096400.8
	Potri.010G244800.2														Potri.003G015400.1
	Potri.008G014700.1														Potri.003G015400.2
	Potri.006G101300.2														Potri.005G072600.1
	Potri.006G101300.3														Potri.005G162500.5
	Potri.006G101300.1														Potri.007G096400.11
	Potri.016G117200.1														Potri.007G096400.9
	Potri.016G054600.3														Potri.007G096400.1
	Potri.016G054600.1														Potri.005G162500.3
	Potri.006G052900.1														Potri.005G134400.1
	Potri.009G052700.1														Potri.005G134400.2
	Potri.009G052700.2														Potri.002G099700.1
	Potri.001G257100.1														Potri.003G015400.3
	Potri.011G003400.1														Potri.007G096400.12
	Potri.005G245000.1														Potri.007G096400.10
	Potri.004G015500.1														Potri.005G162500.2
	Potri.002G017000.1														Potri.003G084100.3
	Potri.005G113600.2														Potri.003G084100.2
	Potri.007G057600.3														Potri.003G084100.1
	Potri.007G057600.2														Potri.002G099700.3
	Potri.005G113600.3														Potri.002G099700.2
	Potri.005G113600.1														Potri.T172500.1
	Potri.007G057600.1														Potri.009G106900.1
	Potri.009G069200.1														Potri.009G106900.2
	Potri.001G274700.1														Potri.004G145500.5
	Potri.001G097400.1														Potri.004G145500.1
	Potri.003G134000.2														Potri.004G145500.2
	Potri.003G134000.1														Potri.005G162500.1
	Potri.003G134000.3														Potri.004G145500.4
	Potri.003G134000.4														Potri.004G145500.3
	Potri.004G015500.3														Potri.004G145500.6
	Potri.016G065700.1														Potri.004G145500.7
	Potri.006G199400.1														Potri.003G015600.1
	Potri.004G015500.2														Potri.009G106900.3
	Potri.017G031900.1														Potri.010G002500.6
	Potri.009G168600.3														Potri.010G002500.5
	Potri.009G168600.1														Potri.010G002500.4
	Potri.009G168600.2														Potri.010G002500.7
	Potri.016G066700.1														Potri.010G002500.8
	Potri.016G035500.2														Potri.010G002500.2
	Potri.016G035500.1														Potri.010G002500.1
	Potri.006G040500.1														Potri.018G130500.5
	Potri.006G040500.2														Potri.006G068400.4
	Potri.005G135900.1														Potri.018G130500.1
	Potri.007G040800.1														Potri.018G130500.3
	Potri.004G143700.4														Potri.018G130500.2
	Potri.004G143700.3														Potri.018G130500.4
															Potri.006G068400.1
															Potri.006G068400.3
															Potri.006G068400.2
															Potri.014G104200.5
															Potri.014G104200.1
															Potri.014G104200.2
															Potri.014G104200.3
															Potri.002G177900.1
															Potri.014G104200.4
															Potri.001G222600.13
															Potri.001G222600.12
															Potri.006G062800.1
															Potri.009G021000.3
															Potri.018G122300.2
															Potri.018G122300.1
															Potri.018G119200.1
															Potri.002G109000.2
															Potri.002G109000.1
															Potri.002G109000.3
															Potri.018G108500.1
															Potri.018G109100.1
															Potri.006G186200.2
															Potri.006G186200.3
															Potri.006G186200.1
															Potri.001G222600.11
															Potri.001G222600.7
															Potri.001G222600.1
															Potri.001G222600.3
															Potri.009G021000.2
															Potri.001G222600.10
															Potri.001G222600.8
															Potri.001G222600.9
															Potri.001G222600.5
															Potri.001G222600.4
															Potri.009G021000.1
															Potri.001G222600.2
															Potri.001G222600.6
															Potri.011G067600.1
															Potri.004G058300.1
															Potri.006G263500.1
Sorghum bicolor
	Sobic.003G345000.1.p			Sobic.002G393200.1.p											Sobic.001G408200.5.p
	Sobic.009G167900.1.p			Sobic.001G361300.1.p											Sobic.001G408200.7.p
	Sobic.002G343500.1.p			Sobic.002G377300.1.p											Sobic.009G208100.1.p
	Sobic.005G056600.1.p														Sobic.003G284000.1.p
	Sobic.005G056600.2.p														Sobic.003G284000.2.p
	Sobic.008G053300.1.p														Sobic.001G408200.6.p
	Sobic.002G040800.1.p														Sobic.001G408200.2.p
	Sobic.006G192500.1.p														Sobic.001G408200.3.p
	Sobic.001G063300.1.p														Sobic.001G408200.1.p
	Sobic.004G279100.1.p														Sobic.006G083000.2.p
	Sobic.004G279100.2.p														Sobic.006G083000.1.p
	Sobic.002G317300.2.p														Sobic.004G173500.1.p
	Sobic.002G317300.1.p														Sobic.006G083000.3.p
	Sobic.004G025000.3.p														Sobic.003G370100.1.p
	Sobic.004G025000.2.p														Sobic.001G350700.1.p
	Sobic.004G025000.1.p														Sobic.009G149900.1.p
	Sobic.002G114800.1.p														Sobic.003G370100.2.p
	Sobic.009G180600.1.p														Sobic.001G168400.1.p
	Sobic.003G329600.1.p														Sobic.008G147000.1.p
	Sobic.003G225200.1.p														Sobic.001G294400.1.p
	Sobic.008G015600.1.p														Sobic.002G379400.1.p
	Sobic.009G249000.1.p														Sobic.001G078800.1.p
	Sobic.009G260650.8.p														Sobic.001G294400.2.p
	Sobic.009G260650.7.p														Sobic.006G279100.1.p
	Sobic.009G260650.6.p														Sobic.010G186300.1.p
	Sobic.009G260650.5.p														Sobic.001G523200.1.p
	Sobic.009G260650.4.p														Sobic.003G181800.1.p
	Sobic.009G260650.3.p														Sobic.003G181800.2.p
	Sobic.009G260650.2.p														Sobic.003G302800.1.p
	Sobic.009G260650.1.p														Sobic.005G024200.2.p
	Sobic.004G358000.2.p														Sobic.005G024200.4.p
	Sobic.001G520900.1.p														Sobic.005G024200.3.p
	Sobic.008G097800.1.p														Sobic.005G024200.1.p
	Sobic.006G177500.1.p														Sobic.001G390200.1.p
	Sobic.005G025400.1.p														Sobic.002G034700.1.p
	Sobic.001G063600.1.p														Sobic.009G096433.2.p
	Sobic.001G045000.1.p														Sobic.003G303400.1.p
Selaginella moellendorffii
	165073														79809
	99178														80443
	92726														158991
	164119														164978
	118877														171183
	152133														234951
	73433
Theobroma cacao
	Thecc1EG013784t1			Thecc1EG024052t1							Thecc1EG015078t4				Thecc1EG018660t1
	Thecc1EG013784t2			Thecc1EG007013t1							Thecc1EG034456t3				Thecc1EG003188t3
	Thecc1EG040717t2			Thecc1EG000571t1							Thecc1EG034456t2				Thecc1EG003188t2
	Thecc1EG036367t3			Thecc1EG005067t2							Thecc1EG034456t1				Thecc1EG003188t1
	Thecc1EG036367t4			Thecc1EG005067t1											Thecc1EG006935t2
	Thecc1EG036367t2														Thecc1EG006935t1
	Thecc1EG036367t1														Thecc1EG001052t1
	Thecc1EG001677t2														Thecc1EG034866t1
	Thecc1EG001677t1														Thecc1EG006995t1
	Thecc1EG007580t2														Thecc1EG006995t4
	Thecc1EG007580t1														Thecc1EG006995t2
	Thecc1EG044380t1														Thecc1EG015836t2
	Thecc1EG023099t1														Thecc1EG000556t1
	Thecc1EG021684t2														Thecc1EG015836t1
	Thecc1EG021684t1														Thecc1EG034866t3
	Thecc1EG024724t1														Thecc1EG006995t3
	Thecc1EG040717t1														Thecc1EG034866t2
	Thecc1EG030876t3														Thecc1EG021498t2
	Thecc1EG030220t1														Thecc1EG021498t1
	Thecc1EG030220t3														Thecc1EG038096t4
	Thecc1EG030220t2														Thecc1EG038096t3
	Thecc1EG034291t1														Thecc1EG038096t2
	Thecc1EG000206t1														Thecc1EG038096t1
	Thecc1EG040893t1														Thecc1EG034561t4
	Thecc1EG030876t1														Thecc1EG005054t1
	Thecc1EG030876t2														Thecc1EG029422t5
	Thecc1EG042503t1														Thecc1EG041026t4
	Thecc1EG034289t1														Thecc1EG034561t3
	Thecc1EG016367t1														Thecc1EG034561t1
	Thecc1EG016367t2														Thecc1EG034561t2
															Thecc1EG037071t1
															Thecc1EG041026t2
															Thecc1EG041026t3
															Thecc1EG041026t7
															Thecc1EG041026t6
															Thecc1EG041026t5
															Thecc1EG041026t1
															Thecc1EG029422t2
															Thecc1EG029422t1
															Thecc1EG029422t6
															Thecc1EG029422t3
															Thecc1EG042264t1
															Thecc1EG029677t2
															Thecc1EG029677t1
															Thecc1EG029422t4
															Thecc1EG036914t1
															Thecc1EG029678t1
Volvox carteri
	Vocar20014333m														Vocar20002008m
	Vocar20010397m														Vocar20013964m
	Vocar20000362m
	Vocar20000363m
	Vocar20000488m
	Vocar20004789m
Vitis vinifera
	GSVIVT01011167001			GSVIVT01025745001											GSVIVT01011467001
	GSVIVT01008077001			GSVIVT01006578001											GSVIVT01022427001
	GSVIVT01033306001			GSVIVT01031789001											GSVIVT01023339001
	GSVIVT01034489001			GSVIVT01007478001											GSVIVT01003419001
	GSVIVT01000238001			GSVIVT01027409001											GSVIVT01002389001
	GSVIVT01001931001			GSVIVT01038623001											GSVIVT01003554001
	GSVIVT01022524001			GSVIVT01007477001											GSVIVT01004839001
	GSVIVT01005288001														GSVIVT01009074001
	GSVIVT01023779001														GSVIVT01031806001
	GSVIVT01020695001														GSVIVT01021231001
	GSVIVT01037652001														GSVIVT01024587001
	GSVIVT01012730001														GSVIVT01017690001
	GSVIVT01019446001														GSVIVT01015549001
	GSVIVT01018778001														GSVIVT01027421001
	GSVIVT01037295001														GSVIVT01021541001
	GSVIVT01008747001														GSVIVT01009228001
	GSVIVT01008749001														GSVIVT01034233001
	GSVIVT01023866001														GSVIVT01037427001
	GSVIVT01022606001														GSVIVT01021232001
	GSVIVT01025249001														GSVIVT01032312001
Zea mays
	GRMZM5G889953_P01			GRMZM2G422576_P02											GRMZM2G077278_P01
	AC233859.1_FGP001			GRMZM2G326177_P01											GRMZM2G180704_P01
	GRMZM2G030752_P01			GRMZM2G100560_P01											GRMZM2G107867_P01
	GRMZM2G047479_P02			GRMZM2G422576_P01											GRMZM2G107867_P02
	GRMZM2G456287_P01			GRMZM2G422576_P03											GRMZM2G107867_P04
	GRMZM2G076634_P01			GRMZM2G015703_P01											GRMZM2G107867_P03
	GRMZM2G088361_P01			GRMZM5G804247_P01											GRMZM2G437627_P01
	GRMZM2G360725_P01			GRMZM2G109843_P02											GRMZM2G110922_P03
	GRMZM2G341379_P01			GRMZM2G378949_P02											GRMZM2G334791_P02
	GRMZM2G057888_P01			GRMZM2G378949_P01											GRMZM2G171435_P02
	GRMZM2G079105_P01			GRMZM2G065675_P01											GRMZM2G180916_P07
	GRMZM2G047486_P05			GRMZM2G040954_P01											GRMZM2G180916_P01
	GRMZM2G047486_P01			GRMZM5G804247_P02											GRMZM2G110922_P04
	GRMZM2G047486_P02			GRMZM2G117796_P01											GRMZM2G180916_P03
	GRMZM2G047486_P03			GRMZM2G402171_P02											GRMZM2G180916_P05
	GRMZM2G047486_P04			GRMZM2G359956_P01											GRMZM2G138861_P02
	GRMZM2G035843_P01			GRMZM2G126718_P01											GRMZM2G155593_P01
	GRMZM2G463464_P01			GRMZM2G056612_P01											GRMZM2G000278_P01
	GRMZM2G463464_P02			GRMZM2G156207_P01											GRMZM2G000278_P04
	GRMZM2G347226_P01														GRMZM2G066867_P02
	GRMZM2G347226_P03														GRMZM2G110922_P02
	GRMZM2G012326_P01														GRMZM2G334791_P01
	GRMZM2G121228_P01														GRMZM2G180916_P06
	GRMZM2G314396_P01														GRMZM2G110908_P01
	GRMZM2G321239_P01														GRMZM2G000278_P03
	GRMZM2G027351_P02														GRMZM2G130018_P01
	GRMZM2G027351_P01														GRMZM2G110922_P01
	GRMZM2G326226_P01														GRMZM2G066867_P01
	GRMZM2G081310_P01														GRMZM2G130018_P03
	GRMZM2G347047_P01														GRMZM2G035809_P01
	GRMZM2G347226_P02														GRMZM2G035809_P03
	AC199439.4_FGP005														GRMZM2G063961_P01
	GRMZM2G311220_P03														GRMZM2G399067_P01
	GRMZM2G030673_P01														GRMZM2G056732_P01
	GRMZM2G311220_P01														GRMZM2G056732_P02
	GRMZM2G047546_P04														GRMZM2G171435_P01
	GRMZM5G839017_P01														GRMZM2G138861_P01
	GRMZM2G028086_P02														GRMZM2G138861_P04
	GRMZM2G099425_P01														GRMZM2G081915_P01
	GRMZM2G047479_P01														GRMZM2G081915_P02
	GRMZM2G154489_P01														GRMZM2G000278_P02
	GRMZM2G168706_P01														GRMZM2G138861_P03
	GRMZM2G168706_P02														GRMZM2G180916_P02
	GRMZM2G168706_P03														GRMZM2G180916_P04
	GRMZM2G168706_P04														GRMZM2G056732_P04
	GRMZM2G053868_P02														GRMZM2G035809_P04
	GRMZM2G157068_P02														GRMZM2G099002_P02
	GRMZM2G053868_P01														GRMZM2G171507_P01
	GRMZM2G157068_P01														GRMZM2G137569_P03
	GRMZM2G053868_P03														GRMZM2G383240_P07
	GRMZM2G157068_P03														GRMZM2G383240_P01
	GRMZM2G365035_P01														GRMZM2G383240_P02
	GRMZM2G365035_P02														GRMZM2G383240_P06
	GRMZM2G025387_P03														GRMZM2G181081_P03
	GRMZM2G340224_P01														GRMZM2G171507_P02
	GRMZM2G058305_P03														GRMZM2G465579_P01
	GRMZM2G167276_P01														GRMZM5G825834_P01
	GRMZM2G025387_P01														GRMZM2G300463_P01
	GRMZM2G025387_P02														GRMZM2G055575_P01
	GRMZM2G058305_P01														GRMZM2G051103_P01
	GRMZM2G058305_P02														GRMZM2G700866_P01
	GRMZM5G856738_P03														GRMZM2G700866_P02
	GRMZM5G856738_P02														GRMZM2G055575_P02
	AC203294.3_FGP001														GRMZM2G021517_P02
	GRMZM2G340224_P02														GRMZM2G021517_P01
	GRMZM5G856738_P01														GRMZM2G383240_P05
	GRMZM2G081310_P02														GRMZM2G014833_P01
	GRMZM2G081310_P03														GRMZM2G014833_P02
	GRMZM2G441511_P01														GRMZM2G144630_P01
	GRMZM2G032852_P03														GRMZM2G146553_P01
	GRMZM2G032852_P02														GRMZM2G146553_P02
	GRMZM2G320506_P01														GRMZM2G146553_P03
	GRMZM2G028926_P01														GRMZM2G146553_P04
	GRMZM2G112057_P01														GRMZM2G181081_P02
	AC233871.1_FGP003														GRMZM2G181081_P01
	GRMZM2G028086_P01														GRMZM2G174896_P03
	GRMZM2G006404_P01														GRMZM2G181081_P04
	GRMZM5G839017_P02														GRMZM2G075152_P02
	GRMZM2G097533_P01														GRMZM2G075152_P01
	GRMZM5G874665_P01														GRMZM2G146553_P05
	GRMZM5G874665_P02														GRMZM2G054048_P01
	GRMZM2G365815_P01														GRMZM2G013236_P03
	GRMZM5G811310_P01														GRMZM2G013236_P05
	GRMZM2G082068_P01														GRMZM2G013236_P02
	GRMZM2G104125_P01														GRMZM2G013236_P04
	AC210013.4_FGP014														GRMZM2G013236_P01
															GRMZM2G062651_P01
															GRMZM2G493474_P01
Oryza sativa
	LOC_Os04g49510.3			LOC_Os03g25070.1						LOC_Os07g44710.1					LOC_Os05g45420.3
	LOC_Os01g61590.1									LOC_Os07g42770.1					LOC_Os05g45420.2
	LOC_Os07g38120.1														LOC_Os05g45420.1
	LOC_Os11g07040.1														LOC_Os03g17980.2
	LOC_Os12g07230.1														LOC_Os08g37800.1
	LOC_Os04g49510.2														LOC_Os03g17980.1
	LOC_Os07g06740.3														LOC_Os02g34600.2
	LOC_Os04g49510.1														LOC_Os04g59450.2
	LOC_Os04g49510.4														LOC_Os07g42940.6
	LOC_Os12g30150.1														LOC_Os07g42940.5
	LOC_Os07g06740.2														LOC_Os07g42940.7
	LOC_Os07g06740.1														LOC_Os04g35240.1
	LOC_Os02g58520.1														LOC_Os02g34600.1
	LOC_Os02g46090.1														LOC_Os07g42940.9
	LOC_Os03g57450.1														LOC_Os01g64970.1
	LOC_Os05g39090.1														LOC_Os07g42940.4
	LOC_Os07g33110.4														LOC_Os07g42940.3
	LOC_Os07g33110.3														LOC_Os07g42940.2
	LOC_Os07g33110.2														LOC_Os07g42940.1
	LOC_Os07g33110.1														LOC_Os07g42940.8
	LOC_Os07g33110.5														LOC_Os04g59450.1
	LOC_Os07g22710.4														LOC_Os05g35770.1
	LOC_Os07g22710.3														LOC_Os12g39630.1
	LOC_Os07g22710.2														LOC_Os03g41460.1
	LOC_Os02g03410.2														LOC_Os03g27280.1
	LOC_Os07g22710.1														LOC_Os03g55600.1
	LOC_Os02g03410.1														LOC_Os10g41490.1
	LOC_Os01g59360.1														LOC_Os10g41490.3
	LOC_Os05g41270.1														LOC_Os10g41490.2
	LOC_Os01g43410.1														LOC_Os04g59450.3
	LOC_Os05g50810.2														LOC_Os12g03810.3
	LOC_Os05g50810.1														LOC_Os03g03510.2
	LOC_Os02g41980.1														LOC_Os03g03510.1
	LOC_Os11g04170.1														LOC_Os12g03810.1
	LOC_Os12g03970.1														LOC_Os01g35184.2
	LOC_Os03g57510.1														LOC_Os01g35184.1
	LOC_Os03g03660.1														LOC_Os12g03810.2
	LOC_Os03g03660.4														LOC_Os11g03970.2
	LOC_Os03g03660.3														LOC_Os11g03970.1
	LOC_Os03g03660.2														LOC_Os03g20380.8
	LOC_Os04g47300.1														LOC_Os03g20380.3
	LOC_Os03g59390.1														LOC_Os03g20380.1
	LOC_Os10g39420.1														LOC_Os07g05620.2
															LOC_Os07g05620.1
Amborella trichopoda
	evm_27.model.AmTr_v1.0_scaffold00269.4			evm_27.model.AmTr_v1.0_scaffold00101.130											evm_27.model.AmTr_v1.0_scaffold00101.74
	evm_27.model.AmTr_v1.0_scaffold00002.445			evm_27.model.AmTr_v1.0_scaffold00073.66											evm_27.model.AmTr_v1.0_scaffold00017.69
	evm_27.model.AmTr_v1.0_scaffold00017.52			evm_27.model.AmTr_v1.0_scaffold00018.149											evm_27.model.AmTr_v1.0_scaffold00073.30
	evm_27.model.AmTr_v1.0_scaffold00044.74			evm_27.model.AmTr_v1.0_scaffold00024.304											evm_27.model.AmTr_v1.0_scaffold00002.150
	evm_27.model.AmTr_v1.0_scaffold00004.174														evm_27.model.AmTr_v1.0_scaffold00033.261
	evm_27.model.AmTr_v1.0_scaffold00007.62														evm_27.model.AmTr_v1.0_scaffold00078.19
	evm_27.model.AmTr_v1.0_scaffold00103.111														evm_27.model.AmTr_v1.0_scaffold00018.153
	evm_27.model.AmTr_v1.0_scaffold00001.145														evm_27.model.AmTr_v1.0_scaffold00092.53
	evm_27.model.AmTr_v1.0_scaffold00041.260														evm_27.model.AmTr_v1.0_scaffold00046.173
	evm_27.model.AmTr_v1.0_scaffold00158.18														evm_27.model.AmTr_v1.0_scaffold00065.172
	evm_27.model.AmTr_v1.0_scaffold00037.60														evm_27.model.AmTr_v1.0_scaffold00095.73
	evm_27.model.AmTr_v1.0_scaffold00010.325														evm_27.model.AmTr_v1.0_scaffold00130.51

## Sheet: TableS2
Supplementary Table 2: The result regarding Chinese cabbage CDPK-SnRK genes the information regarding these genes.
gene	protien	Molecular weigh	Isoelectric Point	cDNA length (bp)	Protein length (aa)	Sub-genome	protien identifier	Intron number	Chromosome no.	Genome location Star	Genome location End	Duplications
BrCPK1	BrCPK1	62867.6	5.4261	2499	566	MF2	Bra000105	6	Br03	9278403	9280902	segmental
BrCPK2	BrCPK2	56284.2	5.0116	2506	500	MF1	Bra000684	6	Br03	12467878	12470384	segmental
BrCPK3	BrCPK3	60710.9	5.718	2274	542	MF2	Bra001789	6	Br03	18495515	18497789	dispersed
BrCPK4	BrCPK4	57676.6	5.4118	2123	517	LF1	Bra002231	7	Br10	10827103	10829226	segmental
BrCPK5	BrCPK5	54177.9	5.6774	2100	478	LF	Bra002237	6	Br10	10799083	10801183	segmental
BrCPK6	BrCPK6	55754.2	4.7641	2378	494	LF	Bra002324	6	Br10	10373695	10376073	segmental
BrCPK7	BrCPK7	60843.2	6.218	2626	538	MF2	Bra003287	11	Br07	15670392	15673018	segmental
BrCPK8	BrCPK8	60278.3	7.0247	2219	532	LF	Bra004656	6	Br05	1262159	1264378	segmental
BrCPK9	BrCPK9	67516.8	4.9996	2342	606	MF1	Bra005824	12	Br03	800326	802668	dispersed
BrCPK10	BrCPK10	58239.1	5.8713	1989	523	MF1	Bra006142	6	Br03	2206432	2208421	segmental
BrCPK11	BrCPK11	59431.1	6.9385	2885	528	LF	Bra006881	7	Br09	27473108	27475993	tandem
BrCPK12	BrCPK12	61316.1	6.6813	2699	541	LF	Bra007334	6	Br09	30177227	30179926	segmental
BrCPK13	BrCPK13	59466.7	6.1801	2157	532	LF	Bra008879	7	Br10	13058708	13060865	segmental
BrCPK14	BrCPK14	57842.9	6.1352	2021	522	LF	Bra008910	5	Br10	13179954	13181975	segmental
BrCPK15	BrCPK15	65760.8	5.2735	2336	591	LF	Bra009420	7	Br10	15363528	15365864	dispersed
BrCPK16	BrCPK16	60592.6	5.021	2265	539	MF2	Bra009653	7	Br06	17016773	17019038	segmental
BrCPK17	BrCPK17	61161.7	5.5109	2617	545	LF	Bra011605	6	Br01	1439332	1441949	segmental
BrCPK18	BrCPK18	60025.2	8.8698	2750	531	LF	Bra012058	5	Br07	12482960	12485710	dispersed
BrCPK19	BrCPK19	59466.1	6.5926	2199	528	MF2	Bra012835	6	Br03	22023649	22025848	segmental
BrCPK20	BrCPK20	64846.4	5.9521	2394	573	LF	Bra013575	7	Br01	6425499	6427893	dispersed
BrCPK21	BrCPK21	58804.8	6.5193	2367	525	LF	Bra013719	5	Br01	7379120	7381487	segmental
BrCPK22	BrCPK22	59518.8	6.0243	2771	527	LF	Bra015796	6	Br07	24106176	24108947	tandem
BrCPK23	BrCPK23	61955.1	6.7949	2287	546	LF	Bra015896	6	Br07	23605577	23607864	segmental
BrCPK24	BrCPK24	60146.1	7.8607	2293	531	MF1	Bra016909	6	Br04	17752658	17754951	segmental
BrCPK25	BrCPK25	61523	8.2095	2549	541	MF1	Bra017746	10	Br03	30224277	30226826	dispersed
BrCPK26	BrCPK26	66302.7	6.839	2279	584	LF	Bra018236	6	Br05	6871792	6874071	segmental
BrCPK27	BrCPK27	58659	6.5739	2544	520	MF2	Bra018504	7	Br02	16151463	16154007	tandem
BrCPK28	BrCPK28	59488.6	6.768	2463	532	MF1	Bra019281	8	Br03	25299461	25301924	dispersed
BrCPK29	BrCPK29	42626.9	4.8113	1581	376	MF1	Bra019282	7	Br03	25293472	25295053	segmental
BrCPK30	BrCPK30	59488.6	6.768	2584	532	MF1	Bra019284	7	Br03	25283452	25286036	dispersed
BrCPK31	BrCPK31	57733.6	5.6401	2093	517	MF2	Bra020035	11	Br02	3709251	3711344	segmental
BrCPK32	BrCPK32	60143.7	6.3622	2380	534	MF2	Bra020040	6	Br02	3744367	3746747	segmental
BrCPK33	BrCPK33	59799.4	5.0613	3262	526	MF2	Bra021305	7	Br01	21731391	21734653	tandem
BrCPK34	BrCPK34	67353.2	5.9807	6428	589	MF1	Bra021727	7	Br04	14233394	14239822	segmental
BrCPK35	BrCPK35	62430.6	5.8338	2840	550	MF2	Bra022844	6	Br03	7379522	7382362	segmental
BrCPK36	BrCPK36	57668.9	5.897	3069	513	MF2	Bra023367	7	Br02	1998298	2001367	dispersed
BrCPK37	BrCPK37	65701.7	9.8829	2748	581	MF2	Bra024487	6	Br06	16773582	16776330	segmental
BrCPK38	BrCPK38	60296.1	7.2736	2373	528	LF1	Bra025696	7	Br06	7064648	7067021	segmental
BrCPK39	BrCPK39	54997.8	5.1337	2283	486	MF2	Bra026489	8	Br09	3227581	3229864	segmental
BrCPK40	BrCPK40	52690.7	4.8844	2125	462	MF1	Bra029376	7	Br02	25010847	25012972	segmental
BrCPK41	BrCPK41	48020.8	5.2621	1697	426	MF1	Bra029377	5	Br02	25007167	25008864	segmental
BrCPK42	BrCPK42	54629.2	4.9408	1910	484	MF1	Bra029378	11	Br02	25003049	25004959	segmental
BrCPK43	BrCPK43	54279.1	5.4269	2404	481	LF	Bra029513	7	Br09	17892779	17895183	segmental
BrCPK44	BrCPK44	60151.1	7.0904	2397	531	MF2	Bra031055	5	Br09	34466926	34469323	segmental
BrCPK45	BrCPK45	59513.2	7.1075	2916	528	MF1	Bra033476	6	Br04	4778545	4781461	tandem
BrCPK46	BrCPK46	56131.2	5.0184	2081	497	MF2	Bra034407	5	Br05	13669641	13671722	segmental
BrCPK47	BrCPK47	60806	9.2694	2811	538	MF2	Bra037181	5	Br09	4800915	4803726	segmental
BrCPK48	BrCPK48	61767	5.071	2438	551	MF1	Bra037277	7	Br09	5198849	5201287	segmental
BrCPK49	BrCPK49	97267.5	8.6037	5185	894	LF	Bra002099	6	Br07	1839613	1844798	segmental
BrCRK1	BrCRK1	66142.7	9.0504	3002	594	LF	Bra036089	10	Br09	26717034	26720036	segmental
BrCRK2	BrCRK2	64415.1	8.5021	3075	577	LF	Bra004600	10	Br05	985597	988672	segmental
BrCRK3	BrCRK3	63422.2	8.917	2667	567	MF2	Bra000215	10	Br03	9951162	9953829	segmental
BrCRK4	BrCRK4	66709.4	9.2598	3111	594	MF1	Bra037539	9	Br01	20895388	20898499	tandem
BrCRK5	BrCRK5	66832.7	9.4638	3072	596	LF	Bra022388	9	Br05	18727745	18730817	segmental
BrCRK6	BrCRK6	65073.6	9.2135	3428	580	MF2	Bra036512	10	Br09	3066626	3070054	segmental
BrCRK7	BrCRK7	66454	9.1215	3055	596	MF1	Bra039263	10	Br04	18964162	18967217	segmental
BrCRK8	BrCRK8	72462.7	8.8773	4383	651	MF2	Bra019593	11	Br06	13582014	13586397	segmental
BrCRK9	BrCRK9	65903.4	8.7089	3022	591	LF	Bra017989	10	Br06	9016222	9019244	segmental
BrCRK10	BrCRK10	68478.9	8.2814	2761	613	MF1	Bra014201	9	Br08	2568736	2571497	tandem
BrCRK11	BrCRK11	64341.9	8.5683	3321	575	MF1	Bra014673	10	Br04	2155744	2159065	segmental
BrCRK12	BrCRK12	73206.6	8.1302	5351	653	MF2	Bra001734	11	Br03	18176690	18182041	segmental
BrCRK13	BrCRK13	63821	9.4507	4046	569	LF	Bra009765	9	Br06	17711631	17715677	segmental
BrCRK14	BrCRK14	55455.8	7.2661	5482	492	MF1	Bra016950	10	Br04	17531507	17536989	segmental
BrPEPRK1	BrPEPRK1	52788.2	8.7531	1789	474	MF2	Bra026959	2	Br09	36238939	36240728	segmental
BrPEPRK2	BrPEPRK2	52497.7	8.5269	1616	475	LF	Bra019780	2	Br06	4452804	4454420	segmental
BrPEPRK3	BrPEPRK3	56969.3	4.9642	1882	517	MF2	Bra026964	3	Br09	36261946	36263828	segmental
BrPEPRK4	BrPEPRK4	57461.9	5.1789	2273	524	MF1	Bra016765	3	Br08	19092487	19094760	segmental
BrPEPRK5	BrPEPRK5	50403.7	8.5296	1456	456	MF1	Bra016760	1	Br08	19066902	19068358	segmental
BrPPCK1	BrPPCK1	31471.7	5.0405	983	283	MF1	Bra030737	1	Br08	19811742	19812725	segmental
BrPPCK2	BrPPCK2	42952	8.4564	2759	389	LF	Bra018609	1	Br06	3002821	3005580	segmental
BrPPCK3	BrPPCK3	31349	5.9832	918	282	MF1	Bra040186	1	Scaffold000191	10583	11501	segmental
BrSnRK1.1	BrSnRK1.1	56905.8	8.9209	2414	501	LF	Bra001022	9	Br03	14434783	14437197	segmental
BrSnRK1.2	BrSnRK1.2	57729.7	8.2567	2352	506	MF2	Bra039146	9	Br05	25130872	25133224	dispersed
BrSnRK1.3	BrSnRK1.3	72344.2	6.4658	3600	638	MF1	Bra021482	8	Br01	26663833	26667433	segmental
BrSnRK1.4	BrSnRK1.4	58621.5	7.4284	2447	512	LF	Bra025379	9	Br06	20799116	20801563	segmental
BrSnRK1.5	BrSnRK1.5	56081.2	8.932	3168	494	LF	Bra028245	9	Br04	7430048	7433216	segmental
BrSnRK2.1	BrSnRK2.1	42653.4	6.2039	1984	372	MF1	Bra006010	8	Br03	1601308	1603292	segmental
BrSnRK2.2	BrSnRK2.2	40998.5	4.4595	1793	361	MF2	Bra012897	7	Br03	21673130	21674923	segmental
BrSnRK2.3	BrSnRK2.3	40480.9	4.587	3506	357	LF	Bra012113	7	Br07	12160940	12164446	segmental
BrSnRK2.4	BrSnRK2.4	40346.1	6.2009	1994	354	MF1	Bra018417	8	Br05	8117233	8119227	dispersed
BrSnRK2.5	BrSnRK2.5	40620.3	6.0351	2004	357	MF2	Bra031740	8	Br09	36737105	36739109	tandem
BrSnRK2.6	BrSnRK2.6	40592.1	5.3744	1939	389	MF2	Bra019889	8	Br06	3871442	3873381	segmental
BrSnRK2.7	BrSnRK2.7	41064.3	5.0945	1649	357	LF	Bra038652	7	Br06	15020734	15022383	segmental
BrSnRK2.8	BrSnRK2.8	41061.7	4.6518	2089	362	LF	Bra011481	9	Br01	2005947	2008036	segmental
BrSnRK2.9	BrSnRK2.9	40869.4	4.5491	1999	362	MF1	Bra017615	9	Br03	29376338	29378337	segmental
BrSnRK2.10	BrSnRK2.10	39386.4	4.6415	2463	347	LF	Bra011815	8	Br01	398724	401187	segmental
BrSnRK2.11	BrSnRK2.11	54042.6	7.9069	2407	478	MF2	Bra003650	6	Br07	17510613	17513020	segmental
BrSnRK2.12	BrSnRK2.12	38898.3	5.8717	3338	341	MF1	Bra032188	8	Br04	10553718	10557056	segmental
BrSnRK2.13	BrSnRK2.13	40219.1	6.3614	2385	352	MF1	Bra031475	8	Br01	16975463	16977848	segmental
BrSnRK3.1	BrSnRK3.1	37959.5	6.9999	1004	334	MF2	Bra028911	0	Br02	62078	63082	segmental
BrSnRK3.2	BrSnRK3.2	52509.1	7.5816	1397	465	LF	Bra009293	0	Br10	14453617	14455014	dispersed
BrSnRK3.3	BrSnRK3.3	49660.3	7.2341	1319	439	MF2	Bra028709	0	Br02	1053133	1054452	segmental
BrSnRK3.4	BrSnRK3.4	54941.5	7.7795	3185	490	LF	Bra036868	1	Br01	12383457	12386642	segmental
BrSnRK3.5	BrSnRK3.5	3064	10.27	824	274	LF	Bra036870	0	Br01	12362568	12363392	segmental
BrSnRK3.6	BrSnRK3.6	44978.8	7.7792	1935	404	LF	Bra002712	7	Br10	8117691	8119626	segmental
BrSnRK3.7	BrSnRK3.7	42800.6	8.5167	2052	386	MF1	Bra006809	8	Br03	5135930	5137982	segmental
BrSnRK3.8	BrSnRK3.8	54462.9	9.2901	1445	481	MF1	Bra025052	0	Br06	23846353	23847798	segmental
BrSnRK3.9	BrSnRK3.9	49902.9	9.6643	1307	435	MF1	Bra021992	0	Br02	17930455	17931762	dispersed
BrSnRK3.10	BrSnRK3.10	57880.1	8.08	1538	512	MF1	Bra021897	0	Br04	15192728	15194266	tandem
BrSnRK3.11	BrSnRK3.11	52751.5	8.1113	1388	462	LF	Bra002654	0	Br10	8435515	8436903	segmental
BrSnRK3.12	BrSnRK3.12	50887.8	9.0629	1331	443	MF2	Bra020371	0	Br02	5418291	5419622	segmental
BrSnRK3.13	BrSnRK3.13	55311.5	7.1697	1484	494	LF	Bra013340	0	Br01	5104250	5105734	segmental
BrSnRK3.14	BrSnRK3.14	55031.3	7.1699	1466	488	MF2	Bra020996	0	Br08	9881215	9882681	tandem
BrSnRK3.15	BrSnRK3.15	46300.4	9.7235	1244	414	MF1	Bra023777	0	Br01	19020072	19021316	segmental
BrSnRK3.16	BrSnRK3.16	47280.6	8.9639	1268	422	LF	Bra033893	0	Br05	15836141	15837409	segmental
BrSnRK3.17	BrSnRK3.17	51600.7	9.5241	2863	452	LF	Bra025613	12	Br04	7847252	7850115	segmental
BrSnRK3.18	BrSnRK3.18	49822.1	8.4171	3113	445	MF2	Bra032622	13	Br09	38648333	38651446	segmental
BrSnRK3.19	BrSnRK3.19	47152.3	9.1172	2900	417	LF	Bra013799	13	Br01	7804144	7807044	tandem
BrSnRK3.20	BrSnRK3.20	49169.6	8.8366	1489	441	LF	Bra011236	1	Br01	3156144	3157633	dispersed
BrSnRK3.21	BrSnRK3.21	48461.9	9.4247	1298	432	MF2	Bra010263	0	Br08	12728572	12729870	segmental
BrSnRK3.22	BrSnRK3.22	49009.4	9.1751	1313	437	MF1	Bra024032	0	Br03	28131911	28133224	segmental
BrSnRK3.23	BrSnRK3.23	41915.2	7.7322	1109	369	MF2	Bra028912	0	Br02	58262	59371	segmental
BrSnRK3.24	BrSnRK3.24	50008.2	6.4413	3421	446	LF	Bra022219	11	Br05	19717332	19720753	segmental
BrSnRK3.25	BrSnRK3.25	49946.2	6.74	3687	443	MF2	Bra001665	11	Br03	17770927	17774614	segmental
BrSnRK3.26	BrSnRK3.26	50253.5	7.3233	2424	455	MF1	Bra034315	13	Br04	12229562	12231986	segmental
BrSnRK3.27	BrSnRK3.27	52367	5.4261	2352	434	MF1	Bra032042	1	Br04	11659330	11661682	dispersed
BrSnRK3.28	BrSnRK3.28	48701.3	9.5409	1292	430	MF2	Bra000066	0	Br03	9154074	9155366	segmental
BrSnRK3.29	BrSnRK3.29	48273.6	9.4334	1283	427	LF	Bra005103	0	Br05	3437795	3439078	segmental
BrSnRK3.30	BrSnRK3.30	58872	7.6905	1574	524	MF1	Bra010841	0	Br08	15969943	15971517	segmental
BrSnRK3.31	BrSnRK3.31	46931.2	7.761	4186	418	MF1	Bra014124	10	Br08	3306539	3310725	tandem
BrSnRK3.32	BrSnRK3.32	54702.8	8.5132	1328	442	LF	Bra018319	0	Br05	7420154	7421482	segmental
BrSnRK3.33	BrSnRK3.33	48074.4	7.9948	1283	427	MF2	Bra022794	0	Br03	7088874	7090157	segmental
BrSnRK3.34	BrSnRK3.34	53174.2	9.7868	2713	479	MF2	Bra014875	13	Br07	7902262	7904975	segmental
BrSnRK3.35	BrSnRK3.35	51895.7	9.608	2829	467	LF	Bra032374	14	Br09	22126866	22129695	segmental
BrSnRK3.36	BrSnRK3.36	51900	9.61	3067	455	MF1	Bra010783	13	Br08	15649332	15652399	tandem
BrSnRK3.37	BrSnRK3.37	5000	6.86	1304	434	LF	Bra009003	0	Br10	13613723	13615027	segmental
BrSnRK3.38	BrSnRK3.38	5470	8.5	6033	482	MF1	Bra033282	15	Br10	3156305	3162338	dispersed

## Sheet: TableS3
Supplementary Table 3: Identification of CDPK-SnRK syntenic genes between A.thaliana and three subgenomes in B.rapa
Family	CCB	A. thaliana	B.rapa
			LF	MF1	MF2
CPK
	R	ATCPK1	BrCPK15	BrCPK9
	F	ATCPK2
	U	ATCPK3	BrCPK21	BrCPK28
				BrCPK29
				BrCPK30
	P	ATCPK4		BrCPK2
	U	ATCPK5	BrCPK17
	H	ATCPK6		BrCPK48	BrCPK16
	R	ATCPK7	BrCPK13
	R	ATCPK8	BrCPK5		BrCPK32
	F	ATCPK9			BrCPK3
	A	ATCPK10	BrCPK38		BrCPK44
	B	ATCPK11			BrCPK46
	Q	ATCPK12		BrCPK42	BrCPK39
				BrCPK41
				BrCPK40
	N	ATCPK13	BrCPK11		BrCPK19
	J	ATCPK14	BrCPK8
	U	ATCPK15	BrCPK20
	H	ATCPK16			BrCPK37
	R	ATCPK17	BrCPK14	BrCPK10	BrCPK36
	U	ATCPK18		BrCPK25
	D	ATCPK19
	J	ATCPK20			BrCPK1
	O	ATCPK21	BrCPK43		BrCPK27
	O	ATCPK22	BrCPK43		BrCPK27
		ATCPK23	BrCPK43		BrCPK27
	O
	J	ATCPK24	BrCPK26	BrCPK34	BrCPK35
	J	ATCPK25
	U	ATCPK26
	O	ATCPK27	BrCPK43		BrCPK27
	X	ATCPK28	BrCPK18		BrCPK47
	E	ATCPK29	BrCPK22
	R	ATCPK30	BrCPK4		BrCPK31
	E	ATCPK31	BrCPK23
	O	ATCPK32	BrCPK43		BrCPK27
	N	ATCPK33	BrCPK12		BrCPK7
	C	ATCPK34
CRK
	J	ATCRK1	BrCRK2	BrCRK14	BrCRK3
	F	ATCRK2	BrCRK5	BrCRK4	BrCRK12
	J	ATCRK3		BrCRK7
	Q	ATCRK4	BrCRK13		BrCRK6
	N	ATCRK5	BrCRK1
	M	ATCRK6	BrCRK9		BrCRK8
	N	ATCRK7		BrCRK11
	C	ATCRK8		BrCRK10
PPCK
	A	ATPPCK1	BrPPCK2	BrPPCK1
	F	ATPPCK2		BrPPCK3
PRK
		ATPEPKR1		BrPEPRK4	BrPEPRK3
	A	ATPEPKR2	BrPEPRK2	BrPEPRK5	BrPEPRK1
CCaMK
	O	AT4G04700	BrCPK43		BrCPK27
SnRK
	F	ATSnRK1.1	BrSnRK1.2		BrSnRK1.1
	L	ATSnRK1.2	BrSnRK1.4	Bra033085
	S	ATSnRK1.3	BrSnRK1.5
	R	ATSnRK2.1		BrSnRK2.1
	M	ATSnRK2.2			BrSnRK2.2
	X	ATSnRK2.3	BrSnRK2.3
	A	ATSnRK2.4	BrSnRK2.6	BrSnRK2.4	BrSnRK2.5
	X	ATSnRK2.5	BrSnRK2.7
	U	ATSnRK2.6	BrSnRK2.8	BrSnRK2.9
	U	ATSnRK2.7	BrSnRK2.10
	E	ATSnRK2.8			BrSnRK2.11
	I	ATSnRK2.9		BrSnRK2.12
	D	ATSnRK2.10
	R	ATSnRK3.1			BrSnRK3.1
	R	ATSnRK3.2	BrSnRK3.2		BrSnRK3.3
	T	ATSnRK3.3	BrSnRK3.4
	Wb	ATSnRK3.4	BrSnRK3.6	BrSnRK3.7
	V	ATSnRK3.5	BrSnRK3.8	BrSnRK3.9
	V	ATSnRK3.6	BrSnRK3.8	BrSnRK3.9
	J	ATSnRK3.7	Bra021897
	Wb	ATSnRK3.8	BrSnRK3.11		BrSnRK3.12
	U	ATSnRK3.9	BrSnRK3.13		BrSnRK3.14
	F	ATSnRK3.10	BrSnRK3.16	BrSnRK3.15
	S	ATSnRK3.11
	A	ATSnRK3.12	BrSnRK3.38
	U	ATSnRK3.13	BrSnRK3.19
	U	ATSnRK3.14	BrSnRK3.20	BrSnRK3.22	BrSnRK3.21
	R	ATSnRK3.15			BrSnRK3.23
	F	ATSnRK3.16	BrSnRK3.24		BrSnRK3.25
	I	ATSnRK3.17		BrSnRK3.26
	I	ATSnRK3.18		BrSnRK3.27
	J	ATSnRK3.19	BrSnRK3.29		BrSnRK3.28
	B	ATSnRK3.20		BrSnRK3.30
	C	ATSnRK3.21		BrSnRK3.31
	J	ATSnRK3.22	BrSnRK3.32		BrSnRK3.33
	B	ATSnRK3.23	BrSnRK3.35	BrSnRK3.36	BrSnRK3.34
	R	ATSnRK3.24	BrSnRK3.37
	Q	ATSnRK3.25

## Sheet: TableS4
Supplementary Table 4: Ka/Ks calculation of the duplicated CDPK-SnRK gene pairs in Chinese cabbage
		Ka	Ks
BrCPK4	BrCPK31	0.0181	0.384
BrCPK4	BrCPK36	0.0323	0.7627
BrCPK4	BrCPK14	0.0473	0.7964
BrCPK4	BrCPK10	0.0434	0.8202
BrCPK5	BrCPK32	0.0158	0.3717
BrCPK5	BrCPK13	0.1844	0.0712
BrCPK6	BrCPK41	0.0641	0.2595
BrCPK6	BrCPK42	0.0595	0.2014
BrCPK7	BrCPK12	0.1137	0.0605
BrCPK8	BrCPK24	0.1235	0.057
BrCPK9	BrCPK15	0.119	0.0385
BrCPK10	BrCPK36	0.0623	0.048
BrCPK10	BrCPK14	0.0289	0.3381
BrCPK10	BrCPK31	0.0476	0.8907
BrCPK11	BrCPK45	0.0803	0.0224
BrCPK11	BrCPK19	0.0236	0.3644
BrCPK13	BrCPK32	0.0602	0.9369
BrCPK14	BrCPK36	0.078	0.0139
BrCPK14	BrCPK31	0.1894	0.0543
BrCPK15	BrCPK9	0.1197	0.0396
BrCPK16	BrCPK17	0.1891	0.0908
BrCPK17	BrCPK48	0.1869	0.107
BrCPK18	BrCPK47	0.0962	0.0515
BrCPK19	BrCPK45	0.0922	0.0458
BrCPK21	BrCPK29	0.1019	0.0537
BrCPK23	BrCPK38	0.1929	0.1718
BrCPK26	BrCPK34	0.1338	0.0638
BrCPK26	BrCPK35	0.1151	0.0601
BrCPK28	BrCPK21	0.1061	0.0636
BrCPK30	BrCPK21	0.1061	0.0636
BrCPK31	BrCPK36	0.0301	0.6909
BrCPK34	BrCPK35	0.0575	0.4139
BrCPK36	BrCPK14	0.0911	0.0526
BrCPK37	BrCPK49	0.1123	0.0551
BrCPK38	BrCPK44	0.0918	0.1184
BrCPK41	BrCPK42	0.0971	0.1077
BrCPK46	BrCPK2	0.03	0.7633
BrCPK48	BrCPK16	0.0925	0.05
BrCRK2	BrCRK3	0.1098	0.0377
BrCRK5	BrCRK4	0.0897	0.0638
BrCRK9	BrCRK8	0.098	0.0419
BrCRK11	BrCRK2	0.223	0.0988
BrCRK11	BrCRK3	0.2038	0.1254
BrCRK12	BrCRK4	0.1209	0.0702
BrCRK12	BrCRK5	0.1296	0.0762
BraPPCK2	BraPPCK1	0.1609	0.0753
BrPEPRK1	BrPEPRK2	0.1104	0.0431
BrPEPRK2	BrPEPRK1	0.0639	0.4557
BrPEPRK4	BrPEPRK3	0.1321	0.0509
BrPEPRK5	BrPEPRK1
BrSnRK1.1	BrSnRK1.2	0.1108	0.0926
BrSnRK1.2	BrSnRK1.3	0.0981	0.0549
BrSnRK2.3	BrSnRK2.2	0.2083	0.0683
BrSnRK2.4	BrSnRK2.6	0.0261	0.3011
BrSnRK2.4	BrSnRK2.5	0.0842	0.0453
BrSnRK2.5	BrSnRK2.13	0.1811	0.0803
BrSnRK2.6	BrSnRK2.5	0.0816	0.0254
BrSnRK2.6	BrSnRK2.13	0.1992	0.0597
BrSnRK2.8	BrSnRK2.9	0.0822	0.0513
BrSnRK2.13	BrSnRK2.4	0.1978	0.0813
BrSnRK3.11	BrSnRK3.12	0.1909	0.0748
BrSnRK3.13	BrSnRK3.14	0.412	0.1064
BrSnRK3.15	BrSnR3.16	0.0654	0.2901
BrSnRK3.20	BrSnRK3.22	0.1428	0.0406
BrSnRK3.21	BrSnRK3.20	0.1362	0.0499
BrSnRK3.21	BrSnRK3.22	0.1297	0.0571
BrSnRK3.25	BrSnRK3.24	0.1013	0.063
BrSnRK3.26	BrSnRK3.35	0.4652	0.3205
BrSnRK3.29	BrSnRK3.28	0.162	0.1059
BrSnRK3.34	BrSnRK3.35	0.1268	0.0471
BrSnRK3.35	BrSnRK3.36	0.1157	0.0542

## Sheet: TableS5
Supplementary Table 5: The FPKM values of B. rapa CDPK-SnRK genes
Gene_ID	Root	Stem	Leaf	Flower	Silique	Callus
BrCPK1	0	0	0	0.669895	0.0949492	0.0717645
BrCPK2	29.846	34.0727	24.8168	14.4749	19.529	18.4829
BrCPK3	54.7734	77.9964	64.6002	36.984	21.7236	23.3532
BrCPK4	0	0	0	3.48468	0	0
BrCPK5	19.9041	35.2698	20.7291	28.4409	23.0757	37.6057
BrCPK6	0.230978	0.0714832	0	0	0.110599	0.167304
BrCPK7	53.1339	35.5366	27.7096	27.5084	12.0574	32.436
BrCPK8	0	0	0	12.9232	0	0.0769268
BrCPK9	16.5278	14.8813	6.22561	5.40261	8.62684	4.32337
BrCPK10	0	0	0	10.1728	0	0.3921
BrCPK11	19.9221	25.8792	9.40862	27.3697	16.2128	12.103
BrCPK12	81.636	88.3805	64.1574	3.10013	6.98988	16.9851
BrCPK13	23.5059	23.7846	14.6181	17.9489	14.6517	14.7699
BrCPK14	0.0723316	0.0334962	0	12.5417	0.831496	0
BrCPK15	30.8413	29.1508	27.8249	11.1094	15.7474	19.4911
BrCPK16	21.5581	4.38811	3.18503	2.90077	2.20594	11.219
BrCPK17	149.179	187.42	214.554	70.4377	45.4578	116.943
BrCPK18	77.0528	145.78	73.245	7.62642	8.46291	17.7307
BrCPK19	20.5647	23.202	12.8905	12.0919	36.9405	6.90492
BrCPK20	1.4984	0.120228	0.135205	25.8368	13.3935	0.424719
BrCPK21	36.4358	45.8492	17.1488	18.9467	22.2032	24.44
BrCPK22	11.664	4.60432	5.34541	2.53964	19.7435	0.466496
BrCPK23	25.7175	3.49632	2.92525	6.13672	1.08717	5.3794
BrCPK24	0.638559	0	0	0.719473	0	0
BrCPK25	0	0	0	0.211372	0	0
BrCPK26	0.0637815	0	0	17.5975	0	0.0693025
BrCPK27	26.0798	33.3107	21.4799	20.5513	23.6957	17.4437
BrCPK28	0	0	0	0	0	0
BrCPK29	0	0	0	0	0	0
BrCPK30	0	0	0	0	0	0
BrCPK31	0.0731221	0.0677525	0.227584	45.5975	0	0.0794481
BrCPK32	29.611	30.7588	22.6029	37.4627	38.8061	48.1831
BrCPK33	0	0	0	0	0	0
BrCPK34	9.35053	0.553259	7.86755	17.0472	6.72237	3.9816
BrCPK35	0	0	0	64.6033	0	0.0741047
BrCPK36	0	0	0.0765293	3.14135	0.211978	0
BrCPK37	0.0641484	0.118322	0.066567	1.6267	0.0922302	0
BrCPK38	12.0675	3.07377	12.372	1.44813	1.33396	11.4823
BrCPK39	13.5696	26.0543	32.3016	31.8849	24.4478	5.70978
BrCPK40	0.498683	0.38707	0	0.252714	6.80248	4.78591
BrCPK41	0.8215	1.28075	0.662571	1.10977	0.392971	0.991661
BrCPK42	1.57613	1.97739	0.817468	1.51785	1.47148	5.30856
BrCPK43	1.90482	5.68102	2.96379	0.804535	0.569959	0.948543
BrCPK44	11.8488	33.0302	32.9787	14.0297	19.271	6.70682
BrCPK45	38.4875	38.4056	16.7429	18.4637	14.0579	16.0598
BrCPK46	10.5521	8.87169	2.30035	14.5739	13.2912	15.4526
BrCPK47	94.033	98.3967	69.4915	19.9932	15.1722	30.385
BrCPK48	21.9846	1.66684	0.564983	2.76112	4.79383	23.0737
BrCPK49	1.12247	9.27486	0.749255	2.198	1.38559	4.26916
BrCRK1	60.1473	24.3678	22.6028	35.8081	15.6594	20.7419
BrCRK2	46.2207	26.6562	19.4534	53.5702	22.2126	22.6874
BrCRK3	3.2959	3.89433	2.39401	6.8195	2.65336	0.358116
BrCRK4	10.5148	12.5155	7.59922	14.92	16.3794	7.75271
BrCRK5	10.6003	12.2376	6.27676	8.66572	17.9325	6.09775
BrCRK6	23.4592	20.2732	26.4111	12.3866	7.94697	15.8525
BrCRK7	14.1546	8.01475	4.4002	19.7351	20.7121	7.38506
BrCRK8	1.52704	0.10391	0	0.401701	2.84753	2.58109
BrCRK9	0.0629415	0.75415	0.19595	0.0638469	0.452513	0.27356
BrCRK10	6.10442	8.40066	3.38712	12.3858	16.7756	3.21795
BrCRK11	1.75217	0.928027	0.404043	0.789877	0.279897	0.423072
BrCRK12	0	0.465973	3.33468	0.285965	22.2173	0
BrCRK13	0.459615	1.06053	0.136264	0.266385	1.51028	0
BrCRK14	0.464093	2.19073	1.20357	2.03876	0.333324	0.504233
BrPEPRK1	8.23219	9.19707	7.70177	11.5349	7.53389	9.73324
BrPEPRK2	6.68262	6.9273	3.92515	17.5464	12.2566	12.7715
BrPEPRK3	37.0729	19.8515	16.6895	19.5735	23.1148	25.344
BrPEPRK4	14.332	25.3434	14.4958	3.3593	5.38157	31.144
BrPEPRK5	5.73727	2.79162	2.10017	3.33482	4.11867	2.10832
BrPPCK1	7.03487	7.43939	2.94462	47.3506	9.84117	32.6765
BrPPCK2	6.09164	12.1745	5.57845	16.9655	34.3608	15.6621
BrPPCK3	1.20281	0.217735	0	2.7352	1.07445	22.5354
BrSnRK1.1	2.72779	3.79647	1.80792	4.53241	2.61252	3.95166
BrSnRK1.2	25.3242	28.2812	22.463	35.3228	45.2097	18.6417
BrSnRK1.3	6.36107	7.17625	4.98149	6.86466	6.15525	2.63908
BrSnRK1.4	22.8444	10.4851	6.59604	18.1401	27.5116	33.4155
BrSnRK1.5	0	0	0	0	4.86637	0.167304
BrSnRK2.1	13.4883	26.5062	25.2998	51.7017	33.7609	11.513
BrSnRK2.2	32.0663	41.0595	32.7752	60.4311	22.262	45.6824
BrSnRK2.3	7.534	6.0632	8.62414	19.5785	7.25112	20.3997
BrSnRK2.4	23.8546	28.4931	29.3138	31.2753	21.3222	10.6122
BrSnRK2.5	37.7824	28.9864	23.0754	32.3273	37.867	15.7578
BrSnRK2.6	52.2741	37.0196	28.7101	49.1863	89.158	45.3806
BrSnRK2.7	3.48588	1.96788	2.21431	1.47977	4.35067	0.366461
BrSnRK2.8	1.9906	0.0522552	1.14622	3.8065	0	0
BrSnRK2.9	6.85653	6.21837	14.9008	19.9281	7.92465	8.76991
BrSnRK2.10	32.3478	0.551508	3.49693	67.2458	104.852	13.5248
BrSnRK2.11	5.19586	6.61541	9.20372	2.43085	1.14804	4.25561
BrSnRK2.12	37.672	2.31244	0.492585	11.9063	0	20.5258
BrSnRK2.13	53.8682	45.5948	12.327	20.4904	6.71862	65.3506
BrSnRK3.1	16.2086	52.3714	22.4772	1.60312	10.8205	238.686
BrSnRK3.2	21.2847	43.6317	24.216	4.26446	7.46323	12.4589
BrSnRK3.3	0.264453	0.082323	0	0.0893244	0	0
BrSnRK3.4	0	0	0	0	2.67891	0
BrSnRK3.5	3.58704	1.58582	0	0.787929	0.891275	0.169386
BrSnRK3.6	24.9564	4.19132	3.4232	1.27871	7.24358	9.60014
BrSnRK3.7	7.06975	0.578468	23.368	29.4683	4.84852	1.44702
BrSnRK3.8	0.396837	0	0.0823274	1.28726	0	0.0862312
BrSnRK3.9	0	0	0	3.70117	0	0
BrSnRK3.10	0.665371	0.06853	0.0766981	0.0749589	0	47.7135
BrSnRK3.11	18.7006	9.52192	7.58607	69.5806	24.2264	26.0967
BrSnRK3.12	3.3148	1.18066	0.2714	1.50273	1.62784	0.852949
BrSnRK3.13	20.0181	61.9045	11.1817	57.8381	30.636	37.5598
BrSnRK3.14	3.2009	2.97353	1.05281	21.0522	8.07405	4.07151
BrSnRK3.15	100.407	28.4704	2.54408	15.487	9.07151	40.701
BrSnRK3.16	21.5024	0.993271	0.19139	4.95535	2.38368	0.601559
BrSnRK3.17	10.2018	7.25261	2.55701	22.7457	18.9186	5.35715
BrSnRK3.18	0.086779	8.78669	58.0489	4.39696	16.1945	7.63673
BrSnRK3.19	35.5587	9.37736	12.3228	67.9714	61.3599	28.3636
BrSnRK3.20	24.9036	15.0234	7.18425	452.642	197.114	303.431
BrSnRK3.21	63.4939	27.0717	16.8569	112.927	150.677	232.411
BrSnRK3.22	15.0651	17.1767	18.9317	25.951	1.01758	67.0093
BrSnRK3.23	12.322	18.617	6.04997	100.571	41.5226	58.9448
BrSnRK3.24	4.84705	3.10943	3.23158	22.0158	9.4432	9.87386
BrSnRK3.25	3.40203	3.94912	8.86573	19.0936	6.6366	17.8171
BrSnRK3.26	46.9489	24.629	47.048	15.2345	22.3374	19.1038
BrSnRK3.27	1.9997	0.116423	1.20987	2.78675	0.358912	49.8792
BrSnRK3.28	0.270877	0.253253	0	0	0	0
BrSnRK3.29	1.09235	0.17028	0	0	8.88327	1.68124
BrSnRK3.30	1.29636	0.20008	0	9.12854	0	2.34754
BrSnRK3.31	0	0	0.870841	0.0945363	0	0
BrSnRK3.32	1.83665	1.06142	0.272108	24.904	1.75762	4.75099
BrSnRK3.33	1.82059	11.4513	7.1741	5.62603	2.09018	5.73599
BrSnRK3.34	29.5059	21.1687	20.2662	30.6368	13.9729	24.5197
BrSnRK3.35	13.053	1.22277	0.25545	1.99699	3.06503	4.19205
BrSnRK3.36	2.28379	2.04997	1.22819	2.9146	2.9146	0.643284
BrSnRK3.37	1.51857	1.87816	1.01899	8.23664	14.3595	1.06754
BrSnRK3.38	0.316718	1.76634	10.6773	13.1632	20.5839	9.03285

## Sheet: TableS6
Supplementary Table 6. The mean-normalized values of the CDPK-SnRK genes in Arabidopsis thaliana.
	Gene	A.thaliana locus	Age	Sample Id	Root	Age	Sample Id	Stem	Age	Sample Id	Leaf	Age	Sample Id	Flowers	Age	Sample Id	Siliques
	ATCPK1		21 days	ATGE_99	1.3325	21+ days	ATGE_27	0.8426	15 days	ATGE_91	0.6182	28 days	ATGE_92	0.5624	8 wk	ATGE_76	0.8512
	ATCPK2		21 days	ATGE_99	2.1302	21+ days	ATGE_27	0.5679	15 days	ATGE_91	0.5318	28 days	ATGE_92	0.4262	8 wk	ATGE_76	0.4243
	ATCPK3		21 days	ATGE_99	1.2966	21+ days	ATGE_27	1.3167	15 days	ATGE_91	0.722	28 days	ATGE_92	0.8499	8 wk	ATGE_76	1.3823
	ATCPK4		21 days	ATGE_99	1.1118	21+ days	ATGE_27	0.6066	15 days	ATGE_91	0.7312	28 days	ATGE_92	0.7072	8 wk	ATGE_76	0.564
	ATCPK5		21 days	ATGE_99	0.8939	21+ days	ATGE_27	1.1538	15 days	ATGE_91	0.8734	28 days	ATGE_92	0.7004	8 wk	ATGE_76	0.4773
	ATCPK6		21 days	ATGE_99	3.7947	21+ days	ATGE_27	0.8014	15 days	ATGE_91	0.4923	28 days	ATGE_92	0.2911	8 wk	ATGE_76	0.3992
	ATCPK7		21 days	ATGE_99	1.3245	21+ days	ATGE_27	1.1624	15 days	ATGE_91	0.7839	28 days	ATGE_92	1.0594	8 wk	ATGE_76	0.7617
	ATCPK8		21 days	ATGE_99	0.9575	21+ days	ATGE_27	1.3731	15 days	ATGE_91	0.8103	28 days	ATGE_92	0.8063	8 wk	ATGE_76	1.0075
	ATCPK9		21 days	ATGE_99	3.7837	21+ days	ATGE_27	1.0212	15 days	ATGE_91	0.7584	28 days	ATGE_92	0.5909	8 wk	ATGE_76	0.6083
	ATCPK10		21 days	ATGE_99	0.8914	21+ days	ATGE_27	1.2659	15 days	ATGE_91	0.6504	28 days	ATGE_92	0.3405	8 wk	ATGE_76	0.6192
	ATCPK11		21 days	ATGE_99	1.9669	21+ days	ATGE_27	0.9912	15 days	ATGE_91	0.7758	28 days	ATGE_92	0.6252	8 wk	ATGE_76	0.7048
	ATCPK12		21 days	ATGE_99	1.043	21+ days	ATGE_27	1.1639	15 days	ATGE_91	0.5101	28 days	ATGE_92	1.0956	8 wk	ATGE_76	1.0078
	ATCPK13		21 days	ATGE_99	0.6188	21+ days	ATGE_27	1.6433	15 days	ATGE_91	1.0009	28 days	ATGE_92	1.3921	8 wk	ATGE_76	0.8211
	ATCPK14		21 days	ATGE_99	0.0808	21+ days	ATGE_27	0.1176	15 days	ATGE_91	0.1079	28 days	ATGE_92	0.0742	8 wk	ATGE_76	1.0732
CPK	ATCPK15		21 days	ATGE_99	0.2736	21+ days	ATGE_27	1.8534	15 days	ATGE_91	0.9598	28 days	ATGE_92	0.8443	8 wk	ATGE_76	1.3125
	ATCPK16		21 days	ATGE_99	0.1354	21+ days	ATGE_27	0.1077	15 days	ATGE_91	0.1103	28 days	ATGE_92	0.11	8 wk	ATGE_76	0.5099
	ATCPK17		21 days	ATGE_99	0.056	21+ days	ATGE_27	0.0799	15 days	ATGE_91	0.0816	28 days	ATGE_92	0.0644	8 wk	ATGE_76	0.9438
	ATCPK18		21 days	ATGE_99	0.6252	21+ days	ATGE_27	0.7376	15 days	ATGE_91	0.747	28 days	ATGE_92	0.5995	8 wk	ATGE_76	0.5953
	ATCPK19		21 days	ATGE_99	1.1181	21+ days	ATGE_27	1.0156	15 days	ATGE_91	1.0012	28 days	ATGE_92	0.6156	8 wk	ATGE_76	0.8512
	ATCPK20		21 days	ATGE_99	0.3203	21+ days	ATGE_27	0.3419	15 days	ATGE_91	0.3886	28 days	ATGE_92	0.3371	8 wk	ATGE_76	0.5105
	ATCPK22		21 days	ATGE_99	1.0061	21+ days	ATGE_27	0.739	15 days	ATGE_91	1.1852	28 days	ATGE_92	1.112	8 wk	ATGE_76	0.78
	ATCPK23		21 days	ATGE_99	1.095	21+ days	ATGE_27	1.3801	15 days	ATGE_91	0.6023	28 days	ATGE_92	0.4395	8 wk	ATGE_76	0.3405
	ATCPK24		21 days	ATGE_99	0.0256	21+ days	ATGE_27	0.0356	15 days	ATGE_91	0.0375	28 days	ATGE_92	0.0672	8 wk	ATGE_76	2.179
	ATCPK25		21 days	ATGE_99	1.0823	21+ days	ATGE_27	0.7861	15 days	ATGE_91	0.823	28 days	ATGE_92	0.7057	8 wk	ATGE_76	0.7459
	ATCPK26		21 days	ATGE_99	0.4281	21+ days	ATGE_27	0.4887	15 days	ATGE_91	0.1915	28 days	ATGE_92	0.2666	8 wk	ATGE_76	0.4846
	ATCPK27		21 days	ATGE_99	1.1491	21+ days	ATGE_27	0.7272	15 days	ATGE_91	1.1212	28 days	ATGE_92	1.2781	8 wk	ATGE_76	0.7631
	ATCPK28		21 days	ATGE_99	0.5631	21+ days	ATGE_27	0.8363	15 days	ATGE_91	0.4827	28 days	ATGE_92	0.3554	8 wk	ATGE_76	0.2997
	ATCPK29		21 days	ATGE_99	1.2156	21+ days	ATGE_27	4.1525	15 days	ATGE_91	0.2143	28 days	ATGE_92	0.3388	8 wk	ATGE_76	0.7748
	ATCPK30		21 days	ATGE_99	0.1105	21+ days	ATGE_27	0.152	15 days	ATGE_91	0.1824	28 days	ATGE_92	0.1251	8 wk	ATGE_76	0.6039
	ATCPK31		21 days	ATGE_99	2.954	21+ days	ATGE_27	4.2067	15 days	ATGE_91	0.6479	28 days	ATGE_92	0.3898	8 wk	ATGE_76	0.723
	ATCPK33		21 days	ATGE_99	1.2432	21+ days	ATGE_27	1.4804	15 days	ATGE_91	0.8585	28 days	ATGE_92	0.3059	8 wk	ATGE_76	0.4323
	ATCPK34		21 days	ATGE_99	0.9072	21+ days	ATGE_27	1.2616	15 days	ATGE_91	0.7171	28 days	ATGE_92	1.0279	8 wk	ATGE_76	1.1684
	ATCRK1		21 days	ATGE_99	0.6303	21+ days	ATGE_27	1.0572	15 days	ATGE_91	0.6618	28 days	ATGE_92	1.3266	8 wk	ATGE_76	0.5901
	ATCRK2		21 days	ATGE_99	1.3207	21+ days	ATGE_27	0.704	15 days	ATGE_91	0.3844	28 days	ATGE_92	0.9588	8 wk	ATGE_76	0.7048
	ATCRK3		21 days	ATGE_99	1.404	21+ days	ATGE_27	0.6467	15 days	ATGE_91	0.6754	28 days	ATGE_92	1.0569	8 wk	ATGE_76	0.7784
CRK	ATCRK4		21 days	ATGE_99	1.46	21+ days	ATGE_27	1.2493	15 days	ATGE_91	0.5602	28 days	ATGE_92	0.7663	8 wk	ATGE_76	1.0781
	ATCRK5		21 days	ATGE_99	0.799	21+ days	ATGE_27	1.1395	15 days	ATGE_91	0.7376	28 days	ATGE_92	1.2061	8 wk	ATGE_76	0.8361
	ATCRK6		21 days	ATGE_99	1.8856	21+ days	ATGE_27	0.9538	15 days	ATGE_91	0.8956	28 days	ATGE_92	0.6061	8 wk	ATGE_76	0.5996
	ATCRK7		21 days	ATGE_99	1.8658	21+ days	ATGE_27	0.8191	15 days	ATGE_91	0.9077	28 days	ATGE_92	1.19	8 wk	ATGE_76	1.4956
	ATCRK8		21 days	ATGE_99	0.6161	21+ days	ATGE_27	0.2695	15 days	ATGE_91	0.7167	28 days	ATGE_92	1.1627	8 wk	ATGE_76	0.8094
PEPRK	ATPEPKR1		21 days	ATGE_99	0.6976	21+ days	ATGE_27	1.3842	15 days	ATGE_91	1.0841	28 days	ATGE_92	0.5526	8 wk	ATGE_76	0.6298
	ATPEPKR2		21 days	ATGE_99	0.9065	21+ days	ATGE_27	1.1575	15 days	ATGE_91	1.0198	28 days	ATGE_92	0.8167	8 wk	ATGE_76	1.0301
PPCK	ATPPCK1		21 days	ATGE_99	7.074	21+ days	ATGE_27	0.342	15 days	ATGE_91	0.4307	28 days	ATGE_92	0.5303	8 wk	ATGE_76	0.3835
	ATPPCK2		21 days	ATGE_99	17.2593	21+ days	ATGE_27	0.3195	15 days	ATGE_91	0.3557	28 days	ATGE_92	0.3164	8 wk	ATGE_76	0.2772
	ATSnRK1.1		21 days	ATGE_99	1.0923	21+ days	ATGE_27	1.2238	15 days	ATGE_91	0.7356	28 days	ATGE_92	1.2869	8 wk	ATGE_76	1.1001
	ATSnRK1.2		21 days	ATGE_99	1.0044	21+ days	ATGE_27	1.5117	15 days	ATGE_91	0.6489	28 days	ATGE_92	0.9015	8 wk	ATGE_76	0.7663
	ATSnRK1.3		21 days	ATGE_99	0.8549	21+ days	ATGE_27	0.8923	15 days	ATGE_91	0.995	28 days	ATGE_92	0.8946	8 wk	ATGE_76	1.8936
	ATSnRK2.1		21 days	ATGE_99	0.6991	21+ days	ATGE_27	0.7975	15 days	ATGE_91	1.5497	28 days	ATGE_92	1.0912	8 wk	ATGE_76	0.6659
	ATSnRK2.2		21 days	ATGE_99	1.1984	21+ days	ATGE_27	1.7933	15 days	ATGE_91	1.4829	28 days	ATGE_92	0.7714	8 wk	ATGE_76	0.4727
	ATSnRK2.3		21 days	ATGE_99	1.5627	21+ days	ATGE_27	0.8836	15 days	ATGE_91	1.5592	28 days	ATGE_92	1.0744	8 wk	ATGE_76	0.7818
	ATSnRK2.4		21 days	ATGE_99	1.5784	21+ days	ATGE_27	2.0454	15 days	ATGE_91	1.1135	28 days	ATGE_92	1.0869	8 wk	ATGE_76	0.7641
	ATSnRK2.5		21 days	ATGE_99	0.5931	21+ days	ATGE_27	0.3819	15 days	ATGE_91	0.3389	28 days	ATGE_92	1.8042	8 wk	ATGE_76	1.1784
	ATSnRK2.6		21 days	ATGE_99	0.9077	21+ days	ATGE_27	1.4996	15 days	ATGE_91	1.1221	28 days	ATGE_92	0.6398	8 wk	ATGE_76	1.2813
	ATSnRK2.7		21 days	ATGE_99	1.1654	21+ days	ATGE_27	0.4043	15 days	ATGE_91	0.3493	28 days	ATGE_92	0.9415	8 wk	ATGE_76	2.7566
	ATSnRK2.8		21 days	ATGE_99	3.2614	21+ days	ATGE_27	3.6838	15 days	ATGE_91	0.3985	28 days	ATGE_92	0.16	8 wk	ATGE_76	0.3496
	ATSnRK2.9		21 days	ATGE_99	13.4205	21+ days	ATGE_27	0.1536	15 days	ATGE_91	0.3773	28 days	ATGE_92	0.1312	8 wk	ATGE_76	0.1344
	ATSnRK2.10		21 days	ATGE_99	1.1755	21+ days	ATGE_27	1.5839	15 days	ATGE_91	1.2445	28 days	ATGE_92	0.7923	8 wk	ATGE_76	0.9089
	ATSnRK3.1		21 days	ATGE_99	0.7282	21+ days	ATGE_27	1.4257	15 days	ATGE_91	0.8604	28 days	ATGE_92	0.9891	8 wk	ATGE_76	1.181
	ATSnRK3.2		21 days	ATGE_99	0.8954	21+ days	ATGE_27	1.0129	15 days	ATGE_91	0.7813	28 days	ATGE_92	0.5757	8 wk	ATGE_76	0.7111
	ATSnRK3.3		21 days	ATGE_99	8.2896	21+ days	ATGE_27	4.688	15 days	ATGE_91	0.5561	28 days	ATGE_92	0.1884	8 wk	ATGE_76	0.2979
	ATSnRK3.4		21 days	ATGE_99	3.0352	21+ days	ATGE_27	0.333	15 days	ATGE_91	1.961	28 days	ATGE_92	0.1746	8 wk	ATGE_76	0.4967
	ATSnRK3.5		21 days	ATGE_99	0.2937	21+ days	ATGE_27	0.3412	15 days	ATGE_91	0.3114	28 days	ATGE_92	0.301	8 wk	ATGE_76	0.5304
SnRK	ATSnRK3.6		21 days	ATGE_99	0.0543	21+ days	ATGE_27	0.0825	15 days	ATGE_91	8.781	28 days	ATGE_92	0.1852	8 wk	ATGE_76	0.1666
	ATSnRK3.7		21 days	ATGE_99	1.6495	21+ days	ATGE_27	0.566	15 days	ATGE_91	0.6092	28 days	ATGE_92	0.5096	8 wk	ATGE_76	0.5291
	ATSnRK3.8		21 days	ATGE_99	1.0708	21+ days	ATGE_27	1.0822	15 days	ATGE_91	0.5289	28 days	ATGE_92	0.6527	8 wk	ATGE_76	1.1644
	ATSnRK3.9		21 days	ATGE_99	0.8904	21+ days	ATGE_27	1.4459	15 days	ATGE_91	0.8274	28 days	ATGE_92	0.2046	8 wk	ATGE_76	1.1918
	ATSnRK3.10		21 days	ATGE_99	0.9303	21+ days	ATGE_27	5.0098	15 days	ATGE_91	1.1638	28 days	ATGE_92	0.6382	8 wk	ATGE_76	0.5774
	ATSnRK3.11		21 days	ATGE_99	1.1675	21+ days	ATGE_27	0.7159	15 days	ATGE_91	0.612	28 days	ATGE_92	0.5516	8 wk	ATGE_76	0.5732
	ATSnRK3.12		21 days	ATGE_99	0.0188	21+ days	ATGE_27	0.6671	15 days	ATGE_91	0.6814	28 days	ATGE_92	0.874	8 wk	ATGE_76	4.0519
	ATSnRK3.13		21 days	ATGE_99	2.4355	21+ days	ATGE_27	1.1682	15 days	ATGE_91	0.7076	28 days	ATGE_92	0.7693	8 wk	ATGE_76	0.7745
	ATSnRK3.14		21 days	ATGE_99	1.8424	21+ days	ATGE_27	2.4893	15 days	ATGE_91	1.3397	28 days	ATGE_92	0.7944	8 wk	ATGE_76	1.1636
	ATSnRK3.15		21 days	ATGE_99	1.4074	21+ days	ATGE_27	0.6878	15 days	ATGE_91	0.5748	28 days	ATGE_92	0.4774	8 wk	ATGE_76	1.1783
	ATSnRK3.16		21 days	ATGE_99	2.014	21+ days	ATGE_27	0.481	15 days	ATGE_91	1.9599	28 days	ATGE_92	0.3355	8 wk	ATGE_76	0.529
	ATSnRK3.17		21 days	ATGE_99	1.3098	21+ days	ATGE_27	0.4553	15 days	ATGE_91	1.9678	28 days	ATGE_92	0.3329	8 wk	ATGE_76	0.1614
	ATSnRK3.18		21 days	ATGE_99	3.7489	21+ days	ATGE_27	0.51	15 days	ATGE_91	0.7848	28 days	ATGE_92	0.4298	8 wk	ATGE_76	0.515
	ATSnRK3.19		21 days	ATGE_99	0.6115	21+ days	ATGE_27	0.6605	15 days	ATGE_91	0.6808	28 days	ATGE_92	0.7259	8 wk	ATGE_76	0.6366
	ATSnRK3.20		21 days	ATGE_99	0.3061	21+ days	ATGE_27	0.2244	15 days	ATGE_91	0.281	28 days	ATGE_92	0.2862	8 wk	ATGE_76	0.5929
	ATSnRK3.21		21 days	ATGE_99	2.9101	21+ days	ATGE_27	0.274	15 days	ATGE_91	1.0573	28 days	ATGE_92	0.3003	8 wk	ATGE_76	0.7393
	ATSnRK3.22		21 days	ATGE_99	3.0533	21+ days	ATGE_27	2.8406	15 days	ATGE_91	0.3289	28 days	ATGE_92	0.3957	8 wk	ATGE_76	0.609
	ATSnRK3.23		21 days	ATGE_99	4.2545	21+ days	ATGE_27	1.8563	15 days	ATGE_91	0.6055	28 days	ATGE_92	0.4636	8 wk	ATGE_76	0.6112
	ATSnRK3.24		21 days	ATGE_99	0.7713	21+ days	ATGE_27	3.4857	15 days	ATGE_91	0.855	28 days	ATGE_92	0.4028	8 wk	ATGE_76	3.8488
	ATSnRK3.25		21 days	ATGE_99	2.7907	21+ days	ATGE_27	2.443	15 days	ATGE_91	0.2235	28 days	ATGE_92	0.2026	8 wk	ATGE_76	0.5881

## Sheet: TableS7
Supplementary Table 7: Relative expression of BrCDPK-SnRK genes in different treatments by qRT-PCR
gene	GA-1	GA-6	GA-12	ABA-1	ABA-6	ABA-12	Nacl-1	Nacl-6	Nacl-12	PEG-1	PEG-6	PEG-12	Heat-1	Heat-6	Heat-12	cold-1	cold-6	cold12
BrCPK2	0.793752	1.24819	0.995917	0.125412	0.251658	0.126089	1.26623	1.13605	0.786938	1.58643	2.00885	0.63148	1.00078	5.04232	2.54742	4.00811	1.58781	2.52519
BrCPK4	0.000636334	7.83218	2.40779	7.21544	0.00192288	0.142296	12.8026	8.83812	1.02359e+08	517.736	168.098	49.7051	0.00458599	0.420218	2.68902	0.0614747	5.15847e-05	4.72521e-06
BrCPK5	0.79223	0.629953	1.26046	1.99989	1.00497	1.00688	6.39339	11.9024	0.98864	0.994064	1.25445	0.788671	4.02025	6.34817	8.0276	4.01321	1.57589	2.5217
BrCPK6	0.396779	0.560703	1.7869	0.74596	0.268324	0.252515	4.01345	3.14978	0.399529	0.994878	1.2546	1.00198	3.26269	160.039	80.8095	4.05016	2.00961	0.780256
BrCPK10	0.441143	0.334449	2.05477e+09	7.65482e+08	0.399675	0.17578	14.2645	15.7086	11642.9	0.181221	0.00607458	0.00026116	11.112	447.125	1132.7	0.0737225	0.001454	0.000837208
BrCPK11	0.998957	1.5885	2.51683	0.0333694	0.156349	0.0246546	5.08932	3.98996	0.341892	1.5746	2.50714	0.397684	0.197341	50.1073	15.9383	1.41044	0.150341	4.00112
BrCPK14	0.60733	5037.75	2.37885e+09	1.79814	1.4525	0.226553	4.02545	1.53701	0.625608	1.27533	2.56182	0.398229	6.4493	102.192	390.818	25167.4	3.96679	0.50105
BrCPK19	1.25888	0.63085	2.00692	0.789363	1.25884	1.25357	7.8469	17.9684	1.10737	1.00957	1.26822	1.60129	1.27362	12.5914	10.0605	1.25975	0.396791	0.396741
BrCPK21	0.790845	0.62477	1.25277	0.314877	0.787959	0.501423	12.6993	12.5293	3.47343	1.00287	1.98458	1.24171	1.57698	3.06447	3.95262	1.58988	0.400656	1.00681
BrCPK23	1.59197	2.52166	2.51275	0.00224682	0.049482	0.00389591	0.399272	0.801017	0.313712	0.79912	1.2613	0.316035	0.251133	15.7996	4.02229	1.58996	0.396808	7.95631
BrCPK26	0.483784	0.442439	0.974512	1.87261	2.90281	0.377776	0.631955	1.00525	0.392324	0.634047	1.58628	0.395849	22.706	2933.66	918.447	3.98162	0.682324	0.337747
BrCPK28	1.59349	1.25668	2.00076	4.00358	2.51451	4.00622	10.2598	40.0524	1.57277	0.992853	2.50056	2.52519	3.99433	7.93555	20.2318	1.99985	0.501489	0.636433
BrCPK29	8.85831	21.5158	11.5158	0.0634926	0.0534926	0	0	0	0	0.000371584	0	0.00062621	0.363395	0.160424	0.161691	137507	0.0420634	0.00269207
BrCPK30	0.788859	1.97225	2.00086	0.00604131	0.155834	0.0247073	2.03337	0.254565	0.404469	1.00659	2.52571	0.395118	0.0999765	1.59682	1.42542	0.631207	0.31405	10.0151
BrCPK31	0.627295	0.124736	0.443748	0.883504	0.314281	0.314158	2.02542	3.13351	0.397893	1.25761	3.17161	0.625866	7.14622	35.9778	2108.97	5.66296	1.25976	0.314641
BrCPK32	0.7899	1.00922	1.59375	1.5835	1.58944	0.984001	6.42904	2.01328	0.628333	0.501908	1.26227	0.798183	2.51883	4.00149	8.04123	4.02404	1.26118	1.27061
BrCPK34	47.0862	55.5137	2.10271e+08	0	0	0	20.184	51.7206	109.074	0.000187333	0.0630541	0.134129	41.6618	1073.04	27663.3	0.00658425	0.00099984	0.000492428
BrCPK36	1.04608	0.308813	1.64835	0.712257	0.198533	0.185774	12.7879	20.7818	34.4782	0.626536	0.368744	0.446757	10.6728	1101.69	510.901	0.00832558	0.00134527	0.00093167
BrCPK38	1.58721	0.314575	0.800882	0.152084	0.248943	0.128202	10.0952	20.8957	0.617058	0.635667	0.586178	0.724013	0.941322	46.3988	742.65	1466.6	5.35416	66.0881
BrCPK39	2.00502	5.04861	1.27498	0.39948	1.5647	1.59729	3.99315	10.0937	1.94928	2.01766	5.05941	3.98027	2.48851	20.1407	10.1337	2.00695	0.310532	0.501069
BrCPK40	0.813645	0.64387	1.9793	0.804995	0.405659	0.399974	19.5449	36.7926	46.4298	0.939548	1.26977	1.52847	4.74335	258.344	248.774	4.13371	0.697265	0.455921
BrCPK41	0.790949	1.59263	3.17365	0.366983	1.25536	0.281948	6.39863	20.0786	2.00434	1.00445	1.61025	0.793514	0.783719	99.6099	24.351	1.99933	0.198102	2.52377
BrCPK42	0.496528	0.630104	1.26468	0.614623	1.25294	0.390747	3.08264	14.5166	1.70294	0.809479	1.26354	1.58339	6.41657	325.861	102.95	2.48203	1.59835	2.55591
BrCPK44	1.25205	0.794028	1.59293	0.0494017	0.0249811	0.0098962	20.5567	45.8153	515.899	2.03709	1.2984	0.126246	0.24724	49.7826	12.5585	3.18036	7.95283	129.46
BrCPK46	0.7984	1.24601	1.27024	0.0945581	0.629281	0.0796123	2.04393	2.00112	38.6304	1.00442	2.56597	0.156525	0.200523	3.09195	7.78674	0.77915	0.395224	12.7404
BrSnRK2.1	0.501109	0.631179	0.502501	0.0982619	0.0984048	0.0392813	1.26877	0.235339	0.0995064	0.497023	0.792319	0.196859	0.251569	6.37933	2.02382	1.26336	0.496199	2.50955
BrSnRK2.4	1.25608	1.2513	2.00387	0.078768	0.15817	0.125098	1.26804	0.398207	0.0991898	1.00271	0.997564	0.396318	1.26544	32.2334	32.1067	1.99575	0.499334	1.58227
BrSnRK2.6	0.790538	0.49588	0.787955	0.395592	0.397919	0.396707	2.53115	6.35018	1.5909	0.790721	1.25801	0.626761	2.52338	3.18377	10.0943	3.98613	1.58711	1.25821
BrSnRK2.10	0.794462	0.424536	3.1877e+09	1.83955	5.30327	4.43783	25.1199	1.34317e+09	257.175	0.00767414	819.166	101680	17.4972	14.5765	113.927	0.383599	0.0653388	0.0486315
BrSnRK2.11	0.398952	0.1569	0.50279	0.0222257	0.0120286	0.0114401	1.59328	2.27519	0.483439	0.494016	0.643764	0.0485751	87.6261	75.552	76.2017	3.08319	0.507942	16.6672
BrSnRK2.12	1.58823	10.0224	4.00953	0.290109	0.994437	0.197614	8.05348	12.7365	5.065	1.00044	5.04215	0.396085	0.222807	7.88166	743.175	2.41853	0.791657	20.144

## Sheet: TableS8
Supplementary Table 8. Pearson correlation coefficient of the stress-induced BrCDPK-SnRKs.
Gene1	Gene2	Cerrelation coefficient
BrCPK10	BrCPK44	0.0527984
BrCPK44	BrCPK10	0.0527984
BrCPK10	BrCPK46	0.0558921
BrCPK14	BrCPK28	0.0573744
BrCPK28	BrCPK14	0.0573744
BrCPK14	BrCPK21	0.0724257
BrCPK4	BrCPK11	0.075356
BrCPK10	BrCPK21	0.075649
BrCPK14	BrCPK5	0.082874
BrCPK14	BrCPK44	0.0939967
BrCPK44	BrCPK14	0.0939967
BrCPK14	BrCPK39	0.100391
BrCPK10	BrCPK42	0.103542
BrCPK14	BrCPK36	0.105098
BrCPK14	BrCPK46	0.105184
BrCPK10	BrCPK32	0.109102
BrCPK10	BrCPK31	0.115549
BrCPK28	BrCPK2	0.117645
BrCPK4	BrCPK41	0.120664
BrCPK14	BrCPK42	0.120842
BrCPK14	BrCPK31	0.131903
BrCPK14	BrCPK19	0.133223
BrCPK14	BrCPK40	0.133332
BrCPK40	BrCPK14	0.133332
BrCPK10	BrCPK41	0.135356
BrCPK14	BrCPK32	0.161751
BrCPK4	BrCPK28	0.16309
BrCPK28	BrCPK4	0.16309
BrCPK4	BrCPK46	0.16778
BrCPK4	BrCPK39	0.169401
BrCPK4	BrCPK44	0.178241
BrCPK44	BrCPK4	0.178241
BrCPK14	BrCPK41	0.179867
BrCPK10	BrCPK6	0.187852
BrCPK10	BrCPK5	0.188562
BrCPK4	BrCPK19	0.2025
BrCPK14	BrCPK38	0.206334
BrCPK38	BrCPK14	0.206334
BrCPK14	BrCPK26	0.206511
BrCPK10	BrCPK28	0.210286
BrCPK28	BrCPK10	0.210286
BrCPK10	BrCPK19	0.217707
BrCPK10	BrCPK40	0.220463
BrCPK40	BrCPK10	0.220463
BrCPK10	BrCPK26	0.228905
BrCPK4	BrCPK34	0.235496
BrCPK34	BrCPK4	0.235496
BrCPK34	BrCPK38	0.235909
BrCPK38	BrCPK34	0.235909
BrCPK14	BrCPK30	0.242849
BrCPK4	BrCPK40	0.266482
BrCPK40	BrCPK4	0.266482
BrCPK4	BrCPK21	0.271788
BrCPK34	BrCPK5	0.282456
BrCPK14	BrCPK6	0.294903
BrCPK10	BrCPK29	0.297458
BrCPK14	BrCPK2	0.310228
BrCPK34	BrCPK44	0.311654
BrCPK44	BrCPK34	0.311654
BrCPK4	BrCPK10	0.311845
BrCPK10	BrCPK4	0.311845
BrCPK34	BrCPK30	0.313679
BrCPK14	BrCPK11	0.329986
BrCPK34	BrCPK23	0.346478
BrCPK14	BrCPK23	0.349544
BrCPK34	BrCPK46	0.378147
BrCPK40	BrCPK2	0.391709
BrCPK34	BrCPK6	0.399252
BrCPK28	BrCPK29	0.405834
BrCPK34	BrCPK11	0.40636
BrCPK34	BrCPK31	0.40869
BrCPK10	BrCPK36	0.411083
BrCPK34	BrCPK32	0.416901
BrCPK34	BrCPK29	0.427504
BrCPK4	BrCPK36	0.433184
BrCPK34	BrCPK39	0.44463
BrCPK34	BrCPK42	0.44492
BrCPK34	BrCPK21	0.453215
BrCPK34	BrCPK26	0.469908
BrCPK44	BrCPK6	0.475976
BrCPK38	BrCPK36	0.48049
BrCPK44	BrCPK29	0.486784
BrCPK28	BrCPK23	0.488441
BrCPK44	BrCPK26	0.491098
BrCPK34	BrCPK41	0.49448
BrCPK10	BrCPK14	0.496476
BrCPK14	BrCPK10	0.496476
BrCPK40	BrCPK29	0.497102
BrCPK28	BrCPK6	0.522585
BrCPK34	BrCPK28	0.524572
BrCPK28	BrCPK34	0.524572
BrCPK44	BrCPK5	0.527106
BrCPK28	BrCPK11	0.533315
BrCPK34	BrCPK40	0.534295
BrCPK40	BrCPK34	0.534295
BrCPK14	BrCPK29	0.542638
BrCPK44	BrCPK2	0.553385
BrCPK34	BrCPK19	0.582747
BrCPK44	BrCPK36	0.590895
BrCPK38	BrCPK29	0.602931
BrCPK14	BrCPK34	0.613342
BrCPK34	BrCPK14	0.613342
BrCPK28	BrCPK30	0.6157
BrCPK38	BrCPK2	0.624909
BrCPK40	BrCPK5	0.659443
BrCPK28	BrCPK5	0.661224
BrCPK40	BrCPK6	0.668955
BrCPK28	BrCPK26	0.670486
BrCPK38	BrCPK26	0.671918
BrCPK28	BrCPK44	0.674798
BrCPK44	BrCPK28	0.674798
BrCPK38	BrCPK6	0.676384
BrCPK44	BrCPK31	0.679656
BrCPK10	BrCPK34	0.681504
BrCPK34	BrCPK10	0.681504
BrCPK40	BrCPK11	0.684754
BrCPK40	BrCPK23	0.68569
BrCPK44	BrCPK19	0.694262
BrCPK34	BrCPK36	0.703148
BrCPK28	BrCPK38	0.705636
BrCPK38	BrCPK28	0.705636
BrCPK38	BrCPK5	0.717573
BrCPK44	BrCPK11	0.718412
BrCPK38	BrCPK19	0.719295
BrCPK38	BrCPK11	0.726101
BrCPK40	BrCPK30	0.735264
BrCPK38	BrCPK39	0.737957
BrCPK38	BrCPK30	0.763501
BrCPK40	BrCPK26	0.766042
BrCPK38	BrCPK21	0.767321
BrCPK38	BrCPK23	0.771871
BrCPK38	BrCPK46	0.775191
BrCPK28	BrCPK46	0.781105
BrCPK44	BrCPK39	0.781685
BrCPK44	BrCPK32	0.782932
BrCPK38	BrCPK40	0.810781
BrCPK40	BrCPK38	0.810781
BrCPK38	BrCPK44	0.811007
BrCPK44	BrCPK38	0.811007
BrCPK44	BrCPK23	0.811783
BrCPK38	BrCPK32	0.82168
BrCPK38	BrCPK41	0.823416
BrCPK28	BrCPK31	0.827212
BrCPK28	BrCPK36	0.831992
BrCPK44	BrCPK42	0.83612
BrCPK38	BrCPK31	0.83894
BrCPK38	BrCPK42	0.844994
BrCPK44	BrCPK21	0.852676
BrCPK44	BrCPK30	0.859386
BrCPK40	BrCPK44	0.860612
BrCPK44	BrCPK40	0.860612
BrCPK44	BrCPK41	0.863562
BrCPK40	BrCPK36	0.869653
BrCPK40	BrCPK46	0.877456
BrCPK40	BrCPK31	0.885716
BrCPK40	BrCPK32	0.892285
BrCPK28	BrCPK42	0.895473
BrCPK28	BrCPK21	0.896946
BrCPK28	BrCPK32	0.900373
BrCPK28	BrCPK40	0.902813
BrCPK40	BrCPK28	0.902813
BrCPK28	BrCPK41	0.906424
BrCPK40	BrCPK39	0.909646
BrCPK28	BrCPK39	0.911577
BrCPK40	BrCPK19	0.914314
BrCPK40	BrCPK21	0.923881
BrCPK44	BrCPK46	0.925407
BrCPK40	BrCPK41	0.946586
BrCPK28	BrCPK19	0.94874
BrCPK40	BrCPK42	0.955597
BrSnRK2.1	BrSnRK2.4	0.98595
BrSnRK2.4	BrSnRK2.1	0.98595
BrSnRK2.1	BrSnRK2.6	0.970959
BrSnRK2.6	BrSnRK2.1	0.970959
BrSnRK2.4	BrSnRK2.6	0.96085
BrSnRK2.6	BrSnRK2.4	0.96085
BrSnRK2.1	BrSnRK2.12	0.955349
BrSnRK2.12	BrSnRK2.1	0.955349
BrSnRK2.6	BrSnRK2.12	0.954372
BrSnRK2.12	BrSnRK2.6	0.954372
BrSnRK2.4	BrSnRK2.12	0.952393
BrSnRK2.12	BrSnRK2.4	0.952393
BrSnRK2.4	BrSnRK2.11	0.950188
BrSnRK2.11	BrSnRK2.4	0.950188
BrSnRK2.1	BrSnRK2.11	0.937613
BrSnRK2.11	BrSnRK2.1	0.937613
BrSnRK2.6	BrSnRK2.11	0.934498
BrSnRK2.11	BrSnRK2.6	0.934498
BrSnRK2.11	BrSnRK2.12	0.908629
BrSnRK2.12	BrSnRK2.11	0.908629
BrCPK40	BrSnRK2.6	0.903246
BrCPK40	BrSnRK2.11	0.900704
BrCPK40	BrSnRK2.12	0.893371
BrCPK40	BrSnRK2.4	0.883876
BrCPK28	BrSnRK2.6	0.880086
BrCPK44	BrSnRK2.12	0.876703
BrCPK44	BrSnRK2.11	0.873902
BrCPK38	BrSnRK2.11	0.868033
BrCPK40	BrSnRK2.1	0.85975
BrCPK44	BrSnRK2.1	0.851413
BrCPK44	BrSnRK2.6	0.848677
BrCPK28	BrSnRK2.12	0.847617
BrCPK38	BrSnRK2.4	0.833728
BrCPK38	BrSnRK2.12	0.831343
BrCPK28	BrSnRK2.4	0.82981
BrCPK38	BrSnRK2.1	0.825669
BrCPK44	BrSnRK2.4	0.817714
BrCPK38	BrSnRK2.6	0.817454
BrCPK28	BrSnRK2.1	0.806809
BrCPK28	BrSnRK2.11	0.801007
BrCPK34	BrSnRK2.10	0.69038
BrCPK28	BrSnRK2.10	0.630634
BrCPK40	BrSnRK2.10	0.535259

## Sheet: TableS9
Supplementary Table 9. Sequences of the BrCDPK-SnRK gene primers used for quantitative real-time PCR.
Sequence Definition	Sense Primer	Antiense Primer
BrCPK2	ACGGTAGCGGTTATATCA	TGTCATCAAGAGGAGTGT
BrCPK4	ACAGCGGAACAATAACTC	TGGACTTCGTATTCAGATAAC
BrCPK5	CCAGAAGTGCTTAGGAGAA	GACACCACAGAGGAGAAT
BrCPK6	AATGACGGACAGATAGACT	ATTGTTCTCCTGCTGATTC
BrCPK10	TGGTAACGGAACAATAGAC	TGGAATGCTGAGTAGAGA
BrCPK11	CCTCTTGGAGATGTTGTC	TGATGTCTTCTACTTCTTGG
BrCPK14	TTGGAGTATTGGTGTCAT	TAAGATGGCGTTGAATATC
BrCPK19	GCCATAAGCACGGTGTTA	GCGAGTTCTCCTTCTTGTTA
BrCPK21	CGAGACTTGAAGCCTGAA	TTTGAAGAAGACGGAGAGAC
BrCPK23	CATAATGCGTGAAGTTGA	TCTTGAGTATTGTCTTGATG
BrCPK26	AGACTGAGGAAGGAATAG	ATGTTCTTAACGAGTTCTT
BrCPK28	TCCGATGGAGAATGTCAG	TGTGAGTGACGAGATACG
BrCPK29	AATGGCACTGAAGGTAAT	TGTGAGTGACGAGATACG
BrCPK30	AATGGCACTGAAGGTAAT	CTCCAAGGTGACTATTCC
BrCPK31	TTGAGGAGGAAGTATGGA	GAACACCAGACAAGAGAA
BrCPK32	ACTTAGGCGACATTATGGA	GACACCACAGAGAAGGAT
BrCPK34	AACAAGGATGGAAGGATA	CTCAGAGCATTCAACAAT
BrCPK36	CGATAGGATTATTGCTAAAGG	ATGGAATGACAAGTATGGAT
BrCPK38	ATTGAAGCAGTTCTCTAT	TTATTCTACCATCGTTGT
BrCPK39	ATACTATGTAGCACCTGAG	AAGAGAATGTAGAGGATAACT
BrCPK40	GCGAATCAAGAACCAGAT	GAGGAAACGACCAAGAAC
BrCPK41	ACTTCTTGTTCTCTTCTTGT	TCAGGTGCCACATAGTAT
BrCPK42	TGCTAAGGTTATCAAGACTATT	ATCATCAGAAGAGAACAAGAA
BrCPK44	AAGCAGTTCTCTATGATGA	GTTCCAGGTAAGTTATTCTC
BrCPK46	AATGATAGACACAGACAA	CATCCATAAGAGACTTGA
BrSnRK2.1	ACTCTAAGTCATCTATACTACAT	GCTTGCCATCATATTCTC
BrSnRK2.4	GAGGAAGAAGAGGTGGAT	TACTTGCTTTACAGTCTTATCAT
BrSnRK2.6	GCTGATGTATGGTCTTGTG	GGTCTTCCTGGTCTTCAA
BrSnRK2.10	CTCTTATCTCGTATCTTC	CTTCCACTATGTTCTTAT
BrSnRK2.11	TATTCTATACCTGACTATGT	CTATCTCTTCCTCTGATT
BrSnRK2.12	GCTCGGCTTATGCGTAAT	CGTTCTCGTCTATCTTGTATCC
